# Supplementary material for: Transcriptome Analysis Reveals Potential Roles of Abscisic Acid and Polyphenols in Adaptation of Onobrychis viciifolia to Extreme Environmental Conditions in the Qinghai-Tibetan Plateau
Source: Biomolecules. 2020 Jun 26;10(6):967. doi: 10.3390/biom10060967 (PMC7356597; doi:10.3390/biom10060967)
Supplement: Supplementary file 1 [file biomolecules-10-00967-s001.zip]

Archive with 3 entries (2 files):
- Supplementary data_R1_0622/
- Supplementary data_R1_0622/Supplementary Figures_R1_0622.docx
- Supplementary data_R1_0622/Supplementary Tables_R1_0622.xlsx
