# Supplementary material for: Transcriptome Analysis Reveals Potential Roles of Abscisic Acid and Polyphenols in Adaptation of Onobrychis viciifolia to Extreme Environmental Conditions in the Qinghai-Tibetan Plateau
Source: Biomolecules. 2020 Jun 26;10(6):967. doi: 10.3390/biom10060967 (PMC7356597; doi:10.3390/biom10060967)
Supplement: Supplementary file 1 [file biomolecules-10-00967-s001.zip › Supplementary data_R1_0622/Supplementary Tables_R1_0622.xlsx]

## Sheet: Table S1
Table S1: Information on the 5,387 up- and 2,825 down-regulated unigenes in leaves of Onobrychis viciifolia plants grown at high-altitude Tongde (TD) vs. those grown at low-altitude Minhe (MH).
Gene ID	MH_rpkm	TD_rpkm	Log2 Ratio(TD/MH)	p value	Up- or down-regulation	Description	KEGG Pathway	GO Component	GO Function	GO Process
unigene0029030	0.001	30.384	14.891	6.64658e-05	Up	PREDICTED: defensin-like protein 1 [Nicotiana tomentosiformis]	-	-	-	-
unigene0056282	0.001	17.9826	14.1343	1.4684e-05	Up	PREDICTED: low-temperature-induced cysteine proteinase-like isoform X2 [Nicotiana tabacum]	-	GO:0043231//intracellular membrane-bounded organelle;GO:0044464//cell part;GO:0005737//cytoplasm;GO:0012505//endomembrane system;GO:0044444//cytoplasmic part;GO:0043229//intracellular organelle;GO:0005622//intracellular;GO:0044424//intracellular part;GO:0005623//cell;GO:0043226//organelle;GO:0043227//membrane-bounded organelle	-	-
unigene0071489	0.001	17.78	14.118	1.37872e-06	Up	PREDICTED: zinc finger protein ZAT10 [Glycine max]	-	-	GO:0005488//binding	GO:0008152//metabolic process;GO:0050896//response to stimulus;GO:0006950//response to stress;GO:0044237//cellular metabolic process;GO:0042221//response to chemical;GO:0010033//response to organic substance;GO:0009416//response to light stimulus;GO:0009987//cellular process;GO:0009628//response to abiotic stimulus;GO:0001101//response to acid chemical;GO:0009314//response to radiation;GO:0009719…
unigene0030728	0.001	16.4482	14.0056	5.89274e-07	Up	proline rich protein [Medicago sativa]	-	-	-	-
unigene0034583	0.001	16.3142	13.9938	2.0588e-08	Up	PREDICTED: 60 kDa jasmonate-induced protein-like isoform X1 [Populus euphratica]	-	-	GO:0016799//hydrolase activity, hydrolyzing N-glycosyl compounds;GO:0016798//hydrolase activity, acting on glycosyl bonds;GO:0030597//RNA glycosylase activity;GO:0016787//hydrolase activity;GO:0003824//catalytic activity	GO:0044271//cellular nitrogen compound biosynthetic process;GO:1901564//organonitrogen compound metabolic process;GO:1901576//organic substance biosynthetic process;GO:0043603//cellular amide metabolic process;GO:0006412//translation;GO:0006950//response to stress;GO:0034641//cellular nitrogen compound metabolic process;GO:0008152//metabolic process;GO:0043043//peptide biosynthetic process;GO:000…
unigene0050433	0.001	14.1192	13.7854	6.66401e-05	Up	--	-	-	-	-
unigene0050659	0.001	12.8136	13.6454	4.15611e-13	Up	--	-	-	-	-
unigene0034584	0.001	12.0903	13.5616	6.7646e-07	Up	PREDICTED: mannose/glucose-specific lectin-like isoform X2 [Populus euphratica]	-	-	GO:0030246//carbohydrate binding;GO:0005488//binding;GO:0036094//small molecule binding;GO:0048029//monosaccharide binding	GO:0051704//multi-organism process;GO:0044764//multi-organism cellular process;GO:0009987//cellular process;GO:0000746//conjugation
unigene0044748	0.001	9.98373	13.2854	1.11378e-05	Up	PREDICTED: ATPase 9, plasma membrane-type-like [Glycine max]	ko00190//Oxidative phosphorylation//Energy metabolism//Metabolism	GO:0043229//intracellular organelle;GO:0031224//intrinsic component of membrane;GO:0044446//intracellular organelle part;GO:0005773//vacuole;GO:0044437//vacuolar part;GO:0044422//organelle part;GO:0005623//cell;GO:0044444//cytoplasmic part;GO:0044464//cell part;GO:0043226//organelle;GO:0044425//membrane part;GO:0005622//intracellular;GO:0016020//membrane;GO:0043227//membrane-bounded organelle;GO:…	GO:0097159//organic cyclic compound binding;GO:0022892//substrate-specific transporter activity;GO:0016787//hydrolase activity;GO:0001882//nucleoside binding;GO:0043167//ion binding;GO:0016462//pyrophosphatase activity;GO:0003824//catalytic activity;GO:1901363//heterocyclic compound binding;GO:0022891//substrate-specific transmembrane transporter activity;GO:0097367//carbohydrate derivative bindi…	GO:0055086//nucleobase-containing small molecule metabolic process;GO:0034654//nucleobase-containing compound biosynthetic process;GO:0009261//ribonucleotide catabolic process;GO:0009056//catabolic process;GO:1901362//organic cyclic compound biosynthetic process;GO:0008152//metabolic process;GO:0044238//primary metabolic process;GO:1901292//nucleoside phosphate catabolic process;GO:0072523//purin…
unigene0048484	0.001	9.26593	13.1777	0.000100435	Up	--	-	-	-	-
unigene0064444	0.001	9.06517	13.1461	3.24921e-06	Up	PREDICTED: cathepsin L1-like [Cicer arietinum]	-	-	-	-
unigene0021033	0.001	8.3689	13.0308	1.72788e-07	Up	Retrotransposable element Tf2 [Cajanus cajan]	-	-	-	-
unigene0057763	0.001	7.88647	12.9452	0.000102968	Up	vacuolar processing enzyme 2 precursor [Glycine max]	-	-	-	-
unigene0018848	0.001	7.86583	12.9414	3.52074e-05	Up	--	-	-	-	-
unigene0038154	0.001	7.77303	12.9243	0.00016403	Up	--	-	-	-	-
unigene0034332	0.001	7.4047	12.8542	0.000368658	Up	RecName: Full=Polygalacturonase; Short=PG; AltName: Full=Pectinase; Flags: Precursor [Medicago sativa]	ko00500//Starch and sucrose metabolism//Carbohydrate metabolism//Metabolism;ko00040//Pentose and glucuronate interconversions//Carbohydrate metabolism//Metabolism	GO:0071944//cell periphery;GO:0005618//cell wall;GO:0044464//cell part;GO:0030312//external encapsulating structure;GO:0005623//cell	GO:0004553//hydrolase activity, hydrolyzing O-glycosyl compounds;GO:0016798//hydrolase activity, acting on glycosyl bonds;GO:0016787//hydrolase activity;GO:0003824//catalytic activity	GO:0044238//primary metabolic process;GO:0008152//metabolic process
unigene0024329	0.001	7.3133	12.8363	2.66742e-07	Up	--	-	-	-	-
unigene0020830	0.001	6.87417	12.747	6.60312e-07	Up	--	-	-	-	-
unigene0054452	0.001	6.62913	12.6946	1.46861e-05	Up	hypothetical protein TSUD_365510 [Trifolium subterraneum]	-	-	-	-
unigene0066778	0.001	6.411	12.6463	1.88406e-05	Up	--	ko04140//Regulation of autophagy//Transport and catabolism//Cellular Processes	-	-	-
unigene0035016	0.001	6.30323	12.6219	4.57966e-06	Up	--	-	-	-	-
unigene0033278	0.001	6.1537	12.5872	2.27655e-07	Up	--	-	-	-	-
unigene0049352	0.001	6.10797	12.5765	0.000122761	Up	PREDICTED: probable serine incorporator [Glycine max]	-	-	-	-
unigene0043781	0.001	6.03243	12.5585	4.01532e-05	Up	Thioredoxin reductase [Cajanus cajan]	ko00240//Pyrimidine metabolism//Nucleotide metabolism//Metabolism;ko00450//Selenocompound metabolism//Metabolism of other amino acids//Metabolism	GO:0009536//plastid;GO:0044424//intracellular part;GO:0005622//intracellular;GO:0043229//intracellular organelle;GO:0005737//cytoplasm;GO:0043226//organelle;GO:0044435//plastid part;GO:0044446//intracellular organelle part;GO:0044444//cytoplasmic part;GO:0009532//plastid stroma;GO:0044422//organelle part;GO:0005623//cell;GO:0044464//cell part;GO:0043231//intracellular membrane-bounded organelle;G…	GO:0003824//catalytic activity;GO:0000166//nucleotide binding;GO:0016209//antioxidant activity;GO:1901265//nucleoside phosphate binding;GO:1901363//heterocyclic compound binding;GO:0016491//oxidoreductase activity;GO:0005488//binding;GO:0097159//organic cyclic compound binding;GO:0098772//molecular function regulator;GO:0016667//oxidoreductase activity, acting on a sulfur group of donors;GO:00360…	GO:0033014//tetrapyrrole biosynthetic process;GO:0046483//heterocycle metabolic process;GO:1901564//organonitrogen compound metabolic process;GO:0009889//regulation of biosynthetic process;GO:1901576//organic substance biosynthetic process;GO:0010675//regulation of cellular carbohydrate metabolic process;GO:0044699//single-organism process;GO:0009987//cellular process;GO:0044763//single-organism …
unigene0033647	0.001	5.94823	12.5382	0.000302543	Up	PREDICTED: myb-related protein 305-like isoform X2 [Cicer arietinum]	-	-	GO:0005488//binding	GO:0044702//single organism reproductive process;GO:0048608//reproductive structure development;GO:0099402//plant organ development;GO:0071310//cellular response to organic substance;GO:0048856//anatomical structure development;GO:0009719//response to endogenous stimulus;GO:0010033//response to organic substance;GO:0003006//developmental process involved in reproduction;GO:1901701//cellular respo…
unigene0068725	0.001	5.77083	12.4946	9.70197e-06	Up	PREDICTED: cellulose synthase-like protein H1 isoform X2 [Vigna angularis]	-	GO:0044425//membrane part;GO:0016020//membrane;GO:0031224//intrinsic component of membrane	GO:0016740//transferase activity;GO:0016758//transferase activity, transferring hexosyl groups;GO:0016759//cellulose synthase activity;GO:0016757//transferase activity, transferring glycosyl groups;GO:0046527//glucosyltransferase activity;GO:0003824//catalytic activity	GO:0071704//organic substance metabolic process;GO:0008152//metabolic process;GO:0044262//cellular carbohydrate metabolic process;GO:0030243//cellulose metabolic process;GO:0044264//cellular polysaccharide metabolic process;GO:0043170//macromolecule metabolic process;GO:0044763//single-organism cellular process;GO:0051273//beta-glucan metabolic process;GO:0005976//polysaccharide metabolic process…
unigene0046124	0.001	5.08323	12.3115	0.00250974	Up	PREDICTED: salicylate carboxymethyltransferase-like [Vigna radiata var. radiata] [Vigna radiata]	ko00592//alpha-Linolenic acid metabolism//Lipid metabolism//Metabolism	-	GO:0016740//transferase activity;GO:0003824//catalytic activity;GO:0016741//transferase activity, transferring one-carbon groups	GO:0008152//metabolic process
unigene0012877	0.001	4.99267	12.2856	3.292e-05	Up	hypothetical protein TSUD_371160 [Trifolium subterraneum]	-	-	-	-
unigene0008943	0.001	4.9857	12.2836	8.66663e-06	Up	--	-	-	-	-
unigene0033861	0.001	4.874	12.2509	4.84846e-05	Up	--	-	-	-	-
unigene0062963	0.001	4.79	12.2258	0.000918668	Up	PREDICTED: UDP-glucose flavonoid 3-O-glucosyltransferase 6-like [Cicer arietinum]	-	GO:0044424//intracellular part;GO:0005737//cytoplasm;GO:0044464//cell part;GO:0005623//cell;GO:0005622//intracellular;GO:0044444//cytoplasmic part	GO:0016757//transferase activity, transferring glycosyl groups;GO:0003824//catalytic activity;GO:0035251//UDP-glucosyltransferase activity;GO:0016758//transferase activity, transferring hexosyl groups;GO:0016740//transferase activity;GO:0046527//glucosyltransferase activity;GO:0008194//UDP-glycosyltransferase activity	GO:0001101//response to acid chemical;GO:0006950//response to stress;GO:0050896//response to stimulus;GO:0006970//response to osmotic stress;GO:0009628//response to abiotic stimulus;GO:0042221//response to chemical
unigene0013653	0.001	4.66163	12.1866	2.61083e-06	Up	ATP synthase F0 subunit 9 (mitochondrion) [Ahnfeltia plicata]	ko00190//Oxidative phosphorylation//Energy metabolism//Metabolism	GO:0043227//membrane-bounded organelle;GO:0044446//intracellular organelle part;GO:0016020//membrane;GO:0043234//protein complex;GO:0044444//cytoplasmic part;GO:0044464//cell part;GO:0098796//membrane protein complex;GO:0044425//membrane part;GO:0044422//organelle part;GO:0031975//envelope;GO:0031224//intrinsic component of membrane;GO:0005739//mitochondrion;GO:0043231//intracellular membrane-bou…	GO:0097367//carbohydrate derivative binding;GO:0022857//transmembrane transporter activity;GO:0005215//transporter activity;GO:0022891//substrate-specific transmembrane transporter activity;GO:0032549//ribonucleoside binding;GO:0005488//binding;GO:0001883//purine nucleoside binding;GO:0003824//catalytic activity;GO:0001882//nucleoside binding;GO:0097159//organic cyclic compound binding;GO:0008324…	GO:0009206//purine ribonucleoside triphosphate biosynthetic process;GO:0009123//nucleoside monophosphate metabolic process;GO:0015988//energy coupled proton transmembrane transport, against electrochemical gradient;GO:1901362//organic cyclic compound biosynthetic process;GO:0090407//organophosphate biosynthetic process;GO:0046034//ATP metabolic process;GO:0009150//purine ribonucleotide metabolic …
unigene0040551	0.001	4.63513	12.1784	1.66604e-09	Up	--	-	-	-	-
unigene0069626	0.001	4.62603	12.1756	0.00577143	Up	--	-	-	-	-
unigene0063694	0.001	4.60887	12.1702	0.000999103	Up	PREDICTED: probable E3 ubiquitin-protein ligase ARI7 [Cicer arietinum]	-	-	GO:0005488//binding	-
unigene0072403	0.001	4.58327	12.1622	0.00434993	Up	glutathione S-transferase, amino-terminal domain protein [Medicago truncatula]	ko00480//Glutathione metabolism//Metabolism of other amino acids//Metabolism	-	-	-
unigene0008790	0.001	4.5813	12.1615	1.54826e-05	Up	hypothetical protein TSUD_335620 [Trifolium subterraneum]	-	-	-	-
unigene0069550	0.001	4.3677	12.0927	0.000694576	Up	--	-	-	-	-
unigene0035917	0.0288	125.249	12.0864	3.41485e-05	Up	lipid transfer protein [Gossypium hirsutum]	-	-	-	-
unigene0068927	0.001	4.20443	12.0377	0.00385862	Up	BRASSINOSTEROID INSENSITIVE 1-associated receptor kinase 1 [Cajanus cajan]	-	GO:0016020//membrane	GO:0005488//binding;GO:0016301//kinase activity;GO:0016740//transferase activity;GO:0005515//protein binding;GO:0004672//protein kinase activity;GO:0003824//catalytic activity;GO:0005102//receptor binding;GO:0016773//phosphotransferase activity, alcohol group as acceptor;GO:0016772//transferase activity, transferring phosphorus-containing groups	GO:0014070//response to organic cyclic compound;GO:0044237//cellular metabolic process;GO:0009755//hormone-mediated signaling pathway;GO:0048856//anatomical structure development;GO:0007154//cell communication;GO:0071495//cellular response to endogenous stimulus;GO:0016310//phosphorylation;GO:0044700//single organism signaling;GO:0050896//response to stimulus;GO:0032502//developmental process;GO:…
unigene0003079	0.001	4.12793	12.0112	4.82961e-05	Up	--	-	-	-	-
unigene0056294	0.001	4.09603	12	9.48577e-06	Up	PREDICTED: Na(+)/H(+) antiporter NhaD-like isoform X1 [Arachis duranensis]	-	-	-	-
unigene0057954	0.001	4.08837	11.9973	0.000396538	Up	--	-	-	-	-
unigene0048588	0.001	4.05193	11.9844	1.23805e-06	Up	Transcription factor bHLH14 [Theobroma cacao]	-	-	-	-
unigene0072996	0.001	3.86587	11.9166	0.000800946	Up	F-box protein interaction domain protein [Medicago truncatula]	-	-	-	-
unigene0027353	0.001	3.82143	11.8999	0.00310386	Up	PREDICTED: profilin-4 [Vigna radiata var. radiata] [Vigna radiata]	-	GO:0043232//intracellular non-membrane-bounded organelle;GO:0043226//organelle;GO:0005622//intracellular;GO:0005623//cell;GO:0044424//intracellular part;GO:0043229//intracellular organelle;GO:0043228//non-membrane-bounded organelle;GO:0044464//cell part	GO:0005515//protein binding;GO:0005488//binding;GO:0008092//cytoskeletal protein binding	GO:0006996//organelle organization;GO:0071840//cellular component organization or biogenesis;GO:0009987//cellular process;GO:0016043//cellular component organization;GO:0007010//cytoskeleton organization
unigene0064558	0.001	3.6688	11.8411	0.00075759	Up	Pentatricopeptide repeat-containing protein [Glycine soja]	-	-	-	-
unigene0002779	0.001	3.65677	11.8364	9.70784e-05	Up	PREDICTED: guanine nucleotide-binding protein subunit gamma 2-like [Cicer arietinum]	-	-	-	-
unigene0029993	0.001	3.54567	11.7918	5.9169e-08	Up	--	-	-	-	-
unigene0001307	0.001	3.4426	11.7493	5.59618e-06	Up	PREDICTED: nucleolin-like [Arachis ipaensis]	-	-	-	-
unigene0003000	0.001	3.4414	11.7488	2.09242e-06	Up	--	-	-	-	-
unigene0002733	0.001	3.4287	11.7434	5.09402e-05	Up	--	-	-	-	-
unigene0041464	0.001	3.3731	11.7199	4.56783e-06	Up	glyeraldehyde-3-phosphate dehydrogenase, partial [Marsilea quadrifolia]	ko01200//Carbon metabolism//Global and Overview//Metabolism;ko01230//Biosynthesis of amino acids//Global and Overview//Metabolism;ko00010//Glycolysis / Gluconeogenesis//Carbohydrate metabolism//Metabolism;ko00710//Carbon fixation in photosynthetic organisms//Energy metabolism//Metabolism	GO:0043231//intracellular membrane-bounded organelle;GO:0005623//cell;GO:0005622//intracellular;GO:0044444//cytoplasmic part;GO:0043227//membrane-bounded organelle;GO:0043226//organelle;GO:0043229//intracellular organelle;GO:0044424//intracellular part;GO:0005737//cytoplasm;GO:0009536//plastid;GO:0044464//cell part	GO:0005488//binding;GO:0016620//oxidoreductase activity, acting on the aldehyde or oxo group of donors, NAD or NADP as acceptor;GO:0036094//small molecule binding;GO:1901265//nucleoside phosphate binding;GO:0016491//oxidoreductase activity;GO:0000166//nucleotide binding;GO:0097159//organic cyclic compound binding;GO:0046914//transition metal ion binding;GO:0016903//oxidoreductase activity, acting…	GO:0048731//system development;GO:0050801//ion homeostasis;GO:0022414//reproductive process;GO:0044281//small molecule metabolic process;GO:0099402//plant organ development;GO:0003006//developmental process involved in reproduction;GO:0022622//root system development;GO:0048229//gametophyte development;GO:0005996//monosaccharide metabolic process;GO:0005975//carbohydrate metabolic process;GO:0055…
unigene0061731	0.001	3.35327	11.7114	7.38505e-08	Up	--	-	-	-	-
unigene0074152	0.001	3.34397	11.7073	6.94275e-05	Up	--	-	-	-	-
unigene0017582	0.001	3.34103	11.7061	0.000151518	Up	--	-	-	-	-
unigene0034582	0.001	3.31837	11.6963	1.78289e-05	Up	PREDICTED: mannose/glucose-specific lectin-like isoform X2 [Populus euphratica]	-	-	GO:0036094//small molecule binding;GO:0005488//binding;GO:0030246//carbohydrate binding;GO:0048029//monosaccharide binding	GO:0000746//conjugation;GO:0009987//cellular process;GO:0051704//multi-organism process;GO:0044764//multi-organism cellular process
unigene0060415	0.001	3.30683	11.6912	0.00571137	Up	early response-like dehydration-protein [Medicago truncatula]	-	-	-	-
unigene0030411	0.001	3.26897	11.6746	9.51405e-06	Up	hypothetical protein LR48_Vigan10g252900 [Vigna angularis]	-	-	-	-
unigene0025746	0.001	3.2455	11.6642	3.9482e-05	Up	hypothetical protein MTR_7g075470 [Medicago truncatula]	-	-	-	-
unigene0054183	0.001	3.23977	11.6617	0.00632312	Up	--	-	-	-	-
unigene0053946	0.001	3.22847	11.6566	0.00831081	Up	PREDICTED: LOW QUALITY PROTEIN: probable calcium-binding protein CML49 [Cicer arietinum]	ko04626//Plant-pathogen interaction//Environmental adaptation//Organismal Systems	-	-	-
unigene0033997	0.001	3.21547	11.6508	7.39516e-07	Up	--	-	-	-	-
unigene0018839	0.001	3.20737	11.6472	0.00344074	Up	--	-	-	-	-
unigene0033268	0.001	3.18797	11.6384	3.72791e-07	Up	PREDICTED: ADP,ATP carrier protein 1, mitochondrial [Oryza sativa Japonica Group]	-	GO:0005737//cytoplasm;GO:0009526//plastid envelope;GO:0031090//organelle membrane;GO:0016020//membrane;GO:0043229//intracellular organelle;GO:0043226//organelle;GO:0044446//intracellular organelle part;GO:0043227//membrane-bounded organelle;GO:0019866//organelle inner membrane;GO:0044425//membrane part;GO:0044424//intracellular part;GO:0043231//intracellular membrane-bounded organelle;GO:0031975/…	GO:0015211//purine nucleoside transmembrane transporter activity;GO:0005337//nucleoside transmembrane transporter activity;GO:0015075//ion transmembrane transporter activity;GO:1901505//carbohydrate derivative transporter activity;GO:0015216//purine nucleotide transmembrane transporter activity;GO:0022892//substrate-specific transporter activity;GO:0005215//transporter activity;GO:0015215//nucleo…	GO:0071705//nitrogen compound transport;GO:1902578//single-organism localization;GO:0044763//single-organism cellular process;GO:0009987//cellular process;GO:0006862//nucleotide transport;GO:0006810//transport;GO:0051234//establishment of localization;GO:0006811//ion transport;GO:0071702//organic substance transport;GO:0015711//organic anion transport;GO:0015748//organophosphate ester transport;G…
unigene0046855	0.001	3.10007	11.5981	0.010645	Up	--	-	-	-	-
unigene0039696	0.001	3.07287	11.5854	0.00210066	Up	PREDICTED: aquaporin TIP1-3-like [Cicer arietinum]	-	GO:0044425//membrane part;GO:0016020//membrane;GO:0031224//intrinsic component of membrane	GO:0022891//substrate-specific transmembrane transporter activity;GO:0042887//amide transmembrane transporter activity;GO:0022892//substrate-specific transporter activity;GO:0022857//transmembrane transporter activity;GO:0005215//transporter activity	GO:0044765//single-organism transport;GO:1902578//single-organism localization;GO:0019755//one-carbon compound transport;GO:0071702//organic substance transport;GO:0015840//urea transport;GO:0006810//transport;GO:0051234//establishment of localization;GO:0051179//localization;GO:0042044//fluid transport;GO:0071705//nitrogen compound transport;GO:0042886//amide transport;GO:0044699//single-organis…
unigene0004543	0.001	3.05663	11.5777	0.00859218	Up	PREDICTED: plasma membrane ATPase 4 [Cicer arietinum]	ko00190//Oxidative phosphorylation//Energy metabolism//Metabolism	GO:0031224//intrinsic component of membrane;GO:0044437//vacuolar part;GO:0005773//vacuole;GO:0005622//intracellular;GO:0044446//intracellular organelle part;GO:0005737//cytoplasm;GO:0044444//cytoplasmic part;GO:0043227//membrane-bounded organelle;GO:0043231//intracellular membrane-bounded organelle;GO:0044424//intracellular part;GO:0044464//cell part;GO:0005623//cell;GO:0043226//organelle;GO:0043…	GO:0016818//hydrolase activity, acting on acid anhydrides, in phosphorus-containing anhydrides;GO:0001883//purine nucleoside binding;GO:0043167//ion binding;GO:0005215//transporter activity;GO:0022857//transmembrane transporter activity;GO:0017111//nucleoside-triphosphatase activity;GO:0043169//cation binding;GO:0022891//substrate-specific transmembrane transporter activity;GO:0005488//binding;GO…	GO:0018130//heterocycle biosynthetic process;GO:0009117//nucleotide metabolic process;GO:1901361//organic cyclic compound catabolic process;GO:0006811//ion transport;GO:0009058//biosynthetic process;GO:0051179//localization;GO:0044237//cellular metabolic process;GO:0072522//purine-containing compound biosynthetic process;GO:0006139//nucleobase-containing compound metabolic process;GO:1901135//car…
unigene0038483	0.001	3.01797	11.5594	7.3706e-05	Up	PREDICTED: inositol oxygenase 4 [Ricinus communis]	ko00562//Inositol phosphate metabolism//Carbohydrate metabolism//Metabolism;ko00053//Ascorbate and aldarate metabolism//Carbohydrate metabolism//Metabolism	-	-	-
unigene0012876	0.001	3.0102	11.5556	2.95854e-05	Up	hypothetical protein MTR_6g034305 [Medicago truncatula]	-	-	-	-
unigene0052571	0.001	2.98103	11.5416	8.59369e-05	Up	--	-	-	-	-
unigene0068204	0.001	2.9668	11.5347	4.23387e-05	Up	--	-	-	-	-
unigene0040143	0.001	2.94643	11.5248	1.59617e-05	Up	alcohol dehydrogenase (NADP+) [Klebsormidium flaccidum]	-	-	GO:0016491//oxidoreductase activity;GO:0003824//catalytic activity	GO:0050896//response to stimulus
unigene0048747	0.001	2.85833	11.481	0.010645	Up	--	-	-	-	-
unigene0072124	0.001	2.8496	11.4765	0.00023093	Up	cytochrome c oxidase subunit 3 (mitochondrion) [Sphagnum lenense]	ko00190//Oxidative phosphorylation//Energy metabolism//Metabolism	-	GO:0003824//catalytic activity;GO:0016491//oxidoreductase activity	GO:0008152//metabolic process;GO:0009987//cellular process;GO:0044763//single-organism cellular process;GO:0055114//oxidation-reduction process;GO:0044699//single-organism process;GO:0044710//single-organism metabolic process
unigene0072801	0.001	2.80877	11.4557	1.60685e-05	Up	--	-	-	-	-
unigene0019072	0.001	2.80597	11.4543	0.000639726	Up	--	-	-	-	-
unigene0054311	0.001	2.79787	11.4501	0.00373677	Up	--	-	-	-	-
unigene0024704	0.001	2.7781	11.4399	0.000413664	Up	H+-transporting two-sector ATPase, alpha/beta subunit, central region, related [Medicago truncatula]	-	-	-	-
unigene0054137	0.001	2.7736	11.4375	2.02479e-09	Up	non-ltr retroelement reverse transcriptase [Rosa rugosa]	-	-	-	-
unigene0032140	0.001	2.76217	11.4316	0.0012302	Up	--	-	-	-	-
unigene0003044	0.001	2.70243	11.4	2.17569e-05	Up	Transposon TX1 uncharacterized [Cajanus cajan]	-	-	-	-
unigene0048732	0.001	2.68893	11.3928	0.000159387	Up	Transposon Ty3-I Gag-Pol polyprotein [Cajanus cajan]	-	-	-	-
unigene0032521	0.001	2.68727	11.3919	0.000176649	Up	--	-	-	-	-
unigene0044959	0.001	2.67723	11.3865	0.000124171	Up	--	-	-	-	-
unigene0054840	0.001	2.6669	11.3809	0.00787318	Up	--	-	-	-	-
unigene0062075	0.001	2.65653	11.3753	0.00196287	Up	--	-	-	-	-
unigene0071812	0.001	2.64827	11.3708	0.00168026	Up	--	-	-	-	-
unigene0003056	0.001	2.64757	11.3705	0.000190925	Up	Kinesin-4 -like protein [Gossypium arboreum]	-	-	-	-
unigene0064210	0.001	2.62973	11.3607	0.00514547	Up	cation transporter ChaC [Medicago truncatula]	-	-	-	-
unigene0003990	0.001	2.62717	11.3593	4.12893e-05	Up	PREDICTED: protein NLP9-like [Vigna angularis]	-	-	-	-
unigene0048041	0.001	2.62257	11.3568	0.000556467	Up	Transposon TX1 uncharacterized [Cajanus cajan]	-	-	-	-
unigene0020420	0.001	2.6204	11.3556	0.00176973	Up	--	-	-	-	-
unigene0021163	0.001	2.60957	11.3496	0.00502318	Up	PREDICTED: stress-induced protein KIN2-like [Cucumis melo]	-	-	-	-
unigene0022606	0.001	2.6057	11.3475	0.00187838	Up	60S acidic ribosomal protein [Medicago truncatula]	ko03010//Ribosome//Translation//Genetic Information Processing	GO:0030529//intracellular ribonucleoprotein complex;GO:0043227//membrane-bounded organelle;GO:1990904//ribonucleoprotein complex;GO:0043229//intracellular organelle;GO:0005840//ribosome;GO:0043232//intracellular non-membrane-bounded organelle;GO:0005623//cell;GO:0044464//cell part;GO:0043226//organelle;GO:0044424//intracellular part;GO:0032991//macromolecular complex;GO:0005737//cytoplasm;GO:0043…	GO:0005198//structural molecule activity	GO:0006807//nitrogen compound metabolic process;GO:0019538//protein metabolic process;GO:0043170//macromolecule metabolic process;GO:0043043//peptide biosynthetic process;GO:0044238//primary metabolic process;GO:0008152//metabolic process;GO:0043604//amide biosynthetic process;GO:0044237//cellular metabolic process;GO:0044249//cellular biosynthetic process;GO:0071704//organic substance metabolic …
unigene0068667	0.001	2.5934	11.3406	0.000461992	Up	--	-	-	-	-
unigene0021652	0.001	2.56707	11.3259	0.0109706	Up	--	-	-	-	-
unigene0004077	0.001	2.56187	11.323	3.78492e-08	Up	PREDICTED: respiratory burst oxidase homolog protein C [Cicer arietinum]	ko04626//Plant-pathogen interaction//Environmental adaptation//Organismal Systems	GO:0043231//intracellular membrane-bounded organelle;GO:0005737//cytoplasm;GO:0044464//cell part;GO:0005840//ribosome;GO:0044425//membrane part;GO:0005622//intracellular;GO:0044444//cytoplasmic part;GO:0016021//integral component of membrane;GO:1990904//ribonucleoprotein complex;GO:0043229//intracellular organelle;GO:0043227//membrane-bounded organelle;GO:0030529//intracellular ribonucleoprotein …	GO:0043167//ion binding;GO:0016651//oxidoreductase activity, acting on NAD(P)H;GO:0050664//oxidoreductase activity, acting on NAD(P)H, oxygen as acceptor;GO:0016209//antioxidant activity;GO:0043169//cation binding;GO:0005488//binding;GO:0016491//oxidoreductase activity;GO:0046872//metal ion binding;GO:0003824//catalytic activity	GO:0008152//metabolic process;GO:0009913//epidermal cell differentiation;GO:0044763//single-organism cellular process;GO:0030154//cell differentiation;GO:0006091//generation of precursor metabolites and energy;GO:0050896//response to stimulus;GO:0015980//energy derivation by oxidation of organic compounds;GO:0045333//cellular respiration;GO:0044237//cellular metabolic process;GO:0044767//single-o…
unigene0031728	0.001	2.55957	11.3217	0.000156117	Up	--	-	-	-	-
unigene0043420	0.001	2.5501	11.3163	6.26663e-05	Up	--	-	-	-	-
unigene0020820	0.001	2.544	11.3129	0.000268839	Up	--	-	-	-	-
unigene0000042	0.001	2.5246	11.3018	0.000353505	Up	--	-	-	-	-
unigene0036479	0.001	2.52043	11.2995	6.34932e-05	Up	--	-	-	-	-
unigene0025413	0.001	2.51933	11.2988	1.12807e-05	Up	LINE-1 reverse transcriptase isogeny [Cajanus cajan]	-	-	-	-
unigene0002958	0.001	2.48183	11.2772	0.00181327	Up	--	-	-	-	-
unigene0072702	0.001	2.47867	11.2753	4.88329e-06	Up	--	-	-	-	-
unigene0068444	0.001	2.42073	11.2412	0.00481593	Up	--	-	-	-	-
unigene0071382	0.001	2.419	11.2402	1.39661e-05	Up	--	-	-	-	-
unigene0055318	0.001	2.4132	11.2367	0.000973771	Up	--	-	-	-	-
unigene0039889	0.00956667	22.8337	11.2209	1.26432e-06	Up	lectin precursor, partial [Sophora japonica]	-	-	GO:0005488//binding	-
unigene0026991	0.001	2.3852	11.2199	0.000721837	Up	PREDICTED: ubiquitin-60S ribosomal protein L40-2 [Oryza brachyantha]	ko03010//Ribosome//Translation//Genetic Information Processing	GO:0044446//intracellular organelle part;GO:0005634//nucleus;GO:0070013//intracellular organelle lumen;GO:0044464//cell part;GO:0044391//ribosomal subunit;GO:0043231//intracellular membrane-bounded organelle;GO:0043233//organelle lumen;GO:0044422//organelle part;GO:0043227//membrane-bounded organelle;GO:1990904//ribonucleoprotein complex;GO:0015934//large ribosomal subunit;GO:0005622//intracellul…	GO:0005198//structural molecule activity	GO:0008152//metabolic process;GO:0010467//gene expression;GO:0071704//organic substance metabolic process;GO:0043170//macromolecule metabolic process
unigene0049287	0.001	2.3837	11.219	0.000248426	Up	PREDICTED: probable leucine-rich repeat receptor-like protein kinase At5g63930 isoform X1 [Cicer arietinum]	-	-	-	-
unigene0044939	0.001	2.38163	11.2177	0.0127691	Up	aquaporin PIP2 [Vitis vinifera]	-	GO:0044425//membrane part;GO:0031224//intrinsic component of membrane;GO:0016020//membrane	GO:0005215//transporter activity;GO:0022857//transmembrane transporter activity;GO:0022892//substrate-specific transporter activity;GO:0022891//substrate-specific transmembrane transporter activity;GO:0005372//water transmembrane transporter activity	GO:0051704//multi-organism process;GO:0043207//response to external biotic stimulus;GO:0050896//response to stimulus;GO:0006950//response to stress;GO:0009607//response to biotic stimulus;GO:0042044//fluid transport;GO:1902578//single-organism localization;GO:0051179//localization;GO:0006810//transport;GO:0044765//single-organism transport;GO:0051234//establishment of localization;GO:0009605//res…
unigene0032189	0.001	2.3793	11.2163	3.80494e-05	Up	--	-	-	-	-
unigene0022605	0.001	2.36007	11.2046	0.00299363	Up	60S acidic ribosomal family protein [Arabidopsis thaliana]	ko03010//Ribosome//Translation//Genetic Information Processing	GO:1990904//ribonucleoprotein complex;GO:0044464//cell part;GO:0005622//intracellular;GO:0043228//non-membrane-bounded organelle;GO:0030529//intracellular ribonucleoprotein complex;GO:0043229//intracellular organelle;GO:0043232//intracellular non-membrane-bounded organelle;GO:0032991//macromolecular complex;GO:0005840//ribosome;GO:0044424//intracellular part;GO:0044444//cytoplasmic part;GO:000573…	-	-
unigene0031290	0.001	2.35953	11.2043	0.00273574	Up	--	-	-	-	-
unigene0048799	0.001	2.35293	11.2002	0.00736692	Up	--	-	-	-	-
unigene0036482	0.001	2.34213	11.1936	7.53935e-05	Up	--	-	-	-	-
unigene0071698	0.001	2.32627	11.1838	0.000680795	Up	Clt1 [Citrus trifoliata]	-	GO:0044425//membrane part;GO:0031224//intrinsic component of membrane;GO:0016020//membrane	-	-
unigene0002730	0.001	2.3144	11.1764	0.000353759	Up	mammalian STARD2 lipid-binding START domain protein [Medicago truncatula]	-	-	-	-
unigene0052240	0.001	2.31417	11.1763	0.00316805	Up	--	-	-	-	-
unigene0035077	0.001	2.30973	11.1735	2.76866e-05	Up	calmodulin [Dysoxylum binectariferum]	ko04070//Phosphatidylinositol signaling system//Signal transduction//Environmental Information Processing	-	-	-
unigene0027760	0.001	2.30733	11.172	2.83494e-05	Up	--	-	-	-	-
unigene0066167	0.001	2.29013	11.1612	0.00314918	Up	Na+-bile acid cotransporter [Medicago truncatula]	-	-	-	-
unigene0062072	0.001	2.28747	11.1595	0.00252743	Up	--	-	-	-	-
unigene0006232	0.001	2.2839	11.1573	0.0107947	Up	PREDICTED: probable mitochondrial-processing peptidase subunit beta isoform X2 [Glycine max]	-	-	GO:0043169//cation binding;GO:0008233//peptidase activity;GO:0005488//binding;GO:0070011//peptidase activity, acting on L-amino acid peptides;GO:0016787//hydrolase activity;GO:0043167//ion binding;GO:0004175//endopeptidase activity;GO:0003824//catalytic activity	GO:0008152//metabolic process;GO:0071704//organic substance metabolic process;GO:0010467//gene expression;GO:0051604//protein maturation;GO:0019538//protein metabolic process;GO:0044238//primary metabolic process;GO:0043170//macromolecule metabolic process;GO:0016485//protein processing;GO:0006508//proteolysis
unigene0047702	0.001	2.2806	11.1552	0.00280792	Up	PREDICTED: protein SRG1-like [Glycine max]	-	-	GO:0003824//catalytic activity;GO:0016705//oxidoreductase activity, acting on paired donors, with incorporation or reduction of molecular oxygen;GO:0016491//oxidoreductase activity	GO:0008152//metabolic process;GO:0044699//single-organism process;GO:0044710//single-organism metabolic process
unigene0055572	0.001	2.2795	11.1545	2.53959e-05	Up	--	-	-	-	-
unigene0000014	0.001	2.274	11.151	0.000557866	Up	histone 3 [Conocephalum supradecompositum]	-	GO:0044422//organelle part;GO:0044427//chromosomal part;GO:0043232//intracellular non-membrane-bounded organelle;GO:0005623//cell;GO:0044424//intracellular part;GO:0005694//chromosome;GO:0044464//cell part;GO:0044446//intracellular organelle part;GO:0000785//chromatin;GO:0043229//intracellular organelle;GO:0032991//macromolecular complex;GO:0043227//membrane-bounded organelle;GO:0043228//non-memb…	GO:0005488//binding;GO:0005515//protein binding;GO:1901363//heterocyclic compound binding;GO:0003676//nucleic acid binding;GO:0097159//organic cyclic compound binding;GO:0046983//protein dimerization activity	GO:0071840//cellular component organization or biogenesis;GO:0071822//protein complex subunit organization;GO:0051276//chromosome organization;GO:0043933//macromolecular complex subunit organization;GO:0006325//chromatin organization;GO:0071824//protein-DNA complex subunit organization;GO:0006996//organelle organization;GO:0034728//nucleosome organization;GO:0009987//cellular process;GO:0016043//…
unigene0052023	0.001	2.26657	11.1463	8.44073e-05	Up	PREDICTED: E3 ubiquitin-protein ligase RHA2A-like [Glycine max]	-	-	GO:0043169//cation binding;GO:0043167//ion binding;GO:0046872//metal ion binding;GO:0005488//binding;GO:0046914//transition metal ion binding	-
unigene0002903	0.001	2.25853	11.1412	0.000105967	Up	--	-	-	-	-
unigene0069314	0.001	2.2569	11.1401	0.000224852	Up	--	-	-	-	-
unigene0072526	0.001	2.21273	11.1116	0.000592768	Up	hypothetical protein COCSUDRAFT_41610 [Coccomyxa subellipsoidea C-169]	-	-	-	-
unigene0033631	0.001	2.2096	11.1096	8.42538e-06	Up	PREDICTED: protein FAR1-RELATED SEQUENCE 5-like [Arachis ipaensis]	-	-	-	-
unigene0069398	0.001	2.16197	11.0781	0.00505661	Up	--	-	-	-	-
unigene0048881	0.001	2.1529	11.0721	7.63869e-05	Up	LRR receptor-like kinase family protein [Medicago truncatula]	-	-	GO:0016772//transferase activity, transferring phosphorus-containing groups;GO:0097159//organic cyclic compound binding;GO:0036094//small molecule binding;GO:0016773//phosphotransferase activity, alcohol group as acceptor;GO:0005488//binding;GO:0004672//protein kinase activity;GO:0016740//transferase activity;GO:1901363//heterocyclic compound binding;GO:0016301//kinase activity;GO:0003824//cataly…	GO:0043170//macromolecule metabolic process;GO:0043412//macromolecule modification;GO:0006464//cellular protein modification process;GO:0006468//protein phosphorylation;GO:0044260//cellular macromolecule metabolic process;GO:0044238//primary metabolic process;GO:0019538//protein metabolic process;GO:0071704//organic substance metabolic process;GO:0036211//protein modification process;GO:0044237//…
unigene0052256	0.001	2.14983	11.07	0.00393467	Up	PREDICTED: cold shock domain-containing protein 4-like [Vitis vinifera]	-	-	-	-
unigene0030662	0.001	2.14627	11.0676	9.94379e-07	Up	Glutamate ammonia ligase [Ectocarpus siliculosus]	ko01230//Biosynthesis of amino acids//Global and Overview//Metabolism;ko00630//Glyoxylate and dicarboxylate metabolism//Carbohydrate metabolism//Metabolism;ko00250//Alanine, aspartate and glutamate metabolism//Amino acid metabolism//Metabolism;ko00220//Arginine biosynthesis//Amino acid metabolism//Metabolism;ko00910//Nitrogen metabolism//Energy metabolism//Metabolism	-	GO:0016874//ligase activity;GO:0097159//organic cyclic compound binding;GO:0003824//catalytic activity;GO:0036094//small molecule binding;GO:1901363//heterocyclic compound binding;GO:0005488//binding	GO:0008152//metabolic process;GO:0006807//nitrogen compound metabolic process
unigene0053447	0.001	2.14257	11.0651	0.000948883	Up	--	-	-	-	-
unigene0057927	0.001	2.136	11.0607	0.00114815	Up	PREDICTED: flavonol synthase/flavanone 3-hydroxylase-like [Cicer arietinum]	-	-	GO:0016705//oxidoreductase activity, acting on paired donors, with incorporation or reduction of molecular oxygen;GO:0046872//metal ion binding;GO:0003824//catalytic activity;GO:0043169//cation binding;GO:0043167//ion binding;GO:0016491//oxidoreductase activity;GO:0046914//transition metal ion binding;GO:0005488//binding	GO:0044710//single-organism metabolic process;GO:0008152//metabolic process;GO:0044699//single-organism process
unigene0037558	0.001	2.1356	11.0604	0.00385414	Up	Cytochrome c oxidase biogenesis protein Cmc1-like [Theobroma cacao]	-	-	-	-
unigene0072947	0.001	2.13157	11.0577	4.19066e-07	Up	PREDICTED: two-component response regulator ARR12-like [Glycine max]	ko04075//Plant hormone signal transduction//Signal transduction//Environmental Information Processing	-	-	-
unigene0000399	0.001	2.1289	11.0559	4.69041e-08	Up	Myb/SANT-like DNA-binding domain protein [Medicago truncatula]	-	-	-	-
unigene0046839	0.001	2.1187	11.049	0.000922146	Up	--	-	-	-	-
unigene0073054	0.001	2.11163	11.0441	7.58026e-05	Up	--	-	-	-	-
unigene0069479	0.001	2.11137	11.044	0.000416612	Up	cytochrome c oxidase subunit 2 (mitochondrion) [Treubia lacunosa]	ko00190//Oxidative phosphorylation//Energy metabolism//Metabolism	GO:0016020//membrane	-	-
unigene0073070	0.001	2.091	11.03	0.00116826	Up	--	-	-	-	-
unigene0059203	0.001	2.08913	11.0287	0.0152534	Up	--	-	-	-	-
unigene0061359	0.001	2.0874	11.0275	1.18509e-05	Up	--	-	-	-	-
unigene0036458	0.001	2.0823	11.024	0.00236209	Up	--	-	-	-	-
unigene0040030	0.001	2.05217	11.0029	0.00272737	Up	Retrotransposable element Tf2 [Cajanus cajan]	-	-	-	-
unigene0028240	0.001	2.05007	11.0015	0.000628625	Up	apocytochrome b, partial (mitochondrion) [Mesua sp. Coode 7884]	ko00190//Oxidative phosphorylation//Energy metabolism//Metabolism	GO:0016020//membrane;GO:0044425//membrane part	GO:0009055//electron carrier activity;GO:0043169//cation binding;GO:0043167//ion binding;GO:0046872//metal ion binding;GO:0005488//binding	GO:0006091//generation of precursor metabolites and energy;GO:0055114//oxidation-reduction process;GO:0009987//cellular process;GO:0044763//single-organism cellular process;GO:0044699//single-organism process;GO:0022900//electron transport chain;GO:0044710//single-organism metabolic process;GO:0008152//metabolic process;GO:0044237//cellular metabolic process
unigene0033862	0.001	2.04487	10.9978	0.000789178	Up	--	-	-	-	-
unigene0043804	0.001	2.03957	10.994	0.00158187	Up	--	-	-	-	-
unigene0019320	0.001	2.03337	10.9897	0.00014192	Up	60S ribosomal protein L7a [Zea mays]	ko03010//Ribosome//Translation//Genetic Information Processing	GO:0043227//membrane-bounded organelle;GO:0043231//intracellular membrane-bounded organelle;GO:0005737//cytoplasm;GO:0005840//ribosome;GO:0043229//intracellular organelle;GO:1990904//ribonucleoprotein complex;GO:0044424//intracellular part;GO:0043232//intracellular non-membrane-bounded organelle;GO:0043228//non-membrane-bounded organelle;GO:0005622//intracellular;GO:0044446//intracellular organel…	-	GO:0044085//cellular component biogenesis;GO:0071840//cellular component organization or biogenesis;GO:0022613//ribonucleoprotein complex biogenesis
unigene0003037	0.001	2.02493	10.9837	0.000168601	Up	--	-	-	-	-
unigene0013302	0.001	2.02493	10.9837	2.64537e-05	Up	--	-	-	-	-
unigene0073785	0.001	2.01917	10.9795	0.0030588	Up	--	-	-	-	-
unigene0037996	0.001	2.01713	10.9781	4.09857e-06	Up	ATP synthase subunit alpha, mitochondrial [Chondrus crispus]	ko00190//Oxidative phosphorylation//Energy metabolism//Metabolism	GO:0033178//proton-transporting two-sector ATPase complex, catalytic domain;GO:0043231//intracellular membrane-bounded organelle;GO:0005623//cell;GO:0098796//membrane protein complex;GO:0016020//membrane;GO:0043226//organelle;GO:0044425//membrane part;GO:0043234//protein complex;GO:0005622//intracellular;GO:0016469//proton-transporting two-sector ATPase complex;GO:0043229//intracellular organelle…	GO:0032549//ribonucleoside binding;GO:0017111//nucleoside-triphosphatase activity;GO:0022857//transmembrane transporter activity;GO:0016818//hydrolase activity, acting on acid anhydrides, in phosphorus-containing anhydrides;GO:0016887//ATPase activity;GO:0097367//carbohydrate derivative binding;GO:0015075//ion transmembrane transporter activity;GO:0019829//cation-transporting ATPase activity;GO:0…	GO:1901293//nucleoside phosphate biosynthetic process;GO:0006725//cellular aromatic compound metabolic process;GO:1901137//carbohydrate derivative biosynthetic process;GO:0009206//purine ribonucleoside triphosphate biosynthetic process;GO:0006810//transport;GO:0034220//ion transmembrane transport;GO:1901135//carbohydrate derivative metabolic process;GO:1902578//single-organism localization;GO:000…
unigene0055117	0.001	2.01627	10.9775	0.00271836	Up	--	-	-	-	-
unigene0019553	0.001	2.01443	10.9762	0.00608087	Up	hsp20/alpha crystallin family protein [Medicago truncatula]	ko04141//Protein processing in endoplasmic reticulum//Folding, sorting and degradation//Genetic Information Processing	-	-	GO:0050896//response to stimulus;GO:0006950//response to stress
unigene0067659	0.001	2.00827	10.9717	0.00312275	Up	--	-	-	-	-
unigene0051246	0.001	1.99577	10.9627	0.00420794	Up	--	-	-	-	-
unigene0003758	0.001	1.99287	10.9606	2.5068e-05	Up	--	-	-	-	-
unigene0054506	0.001	1.97077	10.9445	0.00320383	Up	--	-	-	-	-
unigene0021872	0.001	1.969	10.9432	3.45376e-05	Up	--	-	-	-	-
unigene0067620	0.001	1.96057	10.9371	0.000336663	Up	Transmembrane protein 131-like [Glycine soja]	-	-	-	-
unigene0066720	0.001	1.95447	10.9326	0.000563394	Up	--	-	-	-	-
unigene0058923	0.001	1.9521	10.9308	0.000127113	Up	--	-	-	-	-
unigene0070975	0.001	1.95207	10.9308	0.000601118	Up	PREDICTED: 60S ribosomal protein L23a-like [Vigna radiata var. radiata] [Vigna radiata]	ko03010//Ribosome//Translation//Genetic Information Processing	GO:0043226//organelle;GO:0043231//intracellular membrane-bounded organelle;GO:0030529//intracellular ribonucleoprotein complex;GO:0043228//non-membrane-bounded organelle;GO:0032991//macromolecular complex;GO:0044424//intracellular part;GO:0005634//nucleus;GO:0044428//nuclear part;GO:0043233//organelle lumen;GO:0005622//intracellular;GO:0044446//intracellular organelle part;GO:0031981//nuclear lum…	GO:0005198//structural molecule activity;GO:0005488//binding;GO:0036094//small molecule binding	GO:0050896//response to stimulus;GO:0009642//response to light intensity;GO:0008152//metabolic process;GO:0009314//response to radiation;GO:0006950//response to stress;GO:0010467//gene expression;GO:0071704//organic substance metabolic process;GO:0043170//macromolecule metabolic process;GO:0009628//response to abiotic stimulus;GO:0009416//response to light stimulus
unigene0029227	0.001	1.94433	10.9251	0.000199257	Up	WD repeat-containing protein [Klebsormidium flaccidum]	-	GO:0044446//intracellular organelle part;GO:0005840//ribosome;GO:0005737//cytoplasm;GO:0030529//intracellular ribonucleoprotein complex;GO:0031974//membrane-enclosed lumen;GO:0005623//cell;GO:1990904//ribonucleoprotein complex;GO:0044428//nuclear part;GO:0043227//membrane-bounded organelle;GO:0043228//non-membrane-bounded organelle;GO:0043233//organelle lumen;GO:0044444//cytoplasmic part;GO:00329…	GO:0016740//transferase activity;GO:0016772//transferase activity, transferring phosphorus-containing groups;GO:0003824//catalytic activity	GO:0009719//response to endogenous stimulus;GO:0044085//cellular component biogenesis;GO:0001101//response to acid chemical;GO:0070887//cellular response to chemical stimulus;GO:0032870//cellular response to hormone stimulus;GO:0032501//multicellular organismal process;GO:0006796//phosphate-containing compound metabolic process;GO:0043043//peptide biosynthetic process;GO:0044238//primary metaboli…
unigene0071674	0.001	1.92153	10.908	0.00012219	Up	histone H4 [Zea mays]	-	GO:0005694//chromosome;GO:0005773//vacuole;GO:0043231//intracellular membrane-bounded organelle;GO:0043226//organelle;GO:0044437//vacuolar part;GO:0044428//nuclear part;GO:0016020//membrane;GO:0005623//cell;GO:0044446//intracellular organelle part;GO:0005911//cell-cell junction;GO:0005737//cytoplasm;GO:0009536//plastid;GO:0044422//organelle part;GO:0043227//membrane-bounded organelle;GO:0005622//…	GO:0005488//binding;GO:0005515//protein binding;GO:0097159//organic cyclic compound binding;GO:0003676//nucleic acid binding;GO:0046983//protein dimerization activity;GO:1901363//heterocyclic compound binding	GO:0071840//cellular component organization or biogenesis;GO:0034728//nucleosome organization;GO:0043933//macromolecular complex subunit organization;GO:0006325//chromatin organization;GO:0016043//cellular component organization;GO:0071824//protein-DNA complex subunit organization;GO:0071822//protein complex subunit organization;GO:0009987//cellular process;GO:0006950//response to stress;GO:00508…
unigene0034910	0.001	1.91433	10.9026	1.58956e-05	Up	--	-	-	-	-
unigene0074351	0.001	1.91407	10.9024	5.81497e-05	Up	RS27, ribosomal protein 27 40S small ribosomal subunit [Thalassiosira pseudonana CCMP1335]	ko03010//Ribosome//Translation//Genetic Information Processing	GO:0044464//cell part;GO:0015935//small ribosomal subunit;GO:0043232//intracellular non-membrane-bounded organelle;GO:0030054//cell junction;GO:0044422//organelle part;GO:0032991//macromolecular complex;GO:0071944//cell periphery;GO:0005622//intracellular;GO:0044391//ribosomal subunit;GO:0043226//organelle;GO:0005911//cell-cell junction;GO:0005737//cytoplasm;GO:0005840//ribosome;GO:0044424//intra…	GO:0043169//cation binding;GO:0005198//structural molecule activity;GO:0005488//binding;GO:0043167//ion binding	GO:0071840//cellular component organization or biogenesis;GO:0044260//cellular macromolecule metabolic process;GO:0016070//RNA metabolic process;GO:0034641//cellular nitrogen compound metabolic process;GO:0071704//organic substance metabolic process;GO:0045229//external encapsulating structure organization;GO:0008152//metabolic process;GO:0046483//heterocycle metabolic process;GO:1901360//organic…
unigene0019350	0.001	1.8992	10.8912	0.00485291	Up	PREDICTED: LRR receptor-like serine/threonine-protein kinase FLS2 [Ziziphus jujuba]	-	-	-	-
unigene0052387	0.001	1.89463	10.8877	0.00306769	Up	PREDICTED: glucose and ribitol dehydrogenase homolog 1-like [Cicer arietinum]	-	GO:0044464//cell part;GO:0005622//intracellular;GO:0044444//cytoplasmic part;GO:0043226//organelle;GO:0044424//intracellular part;GO:0043227//membrane-bounded organelle;GO:0043229//intracellular organelle;GO:0005737//cytoplasm;GO:0043231//intracellular membrane-bounded organelle;GO:0005623//cell;GO:0009536//plastid	GO:0016614//oxidoreductase activity, acting on CH-OH group of donors;GO:0004033//aldo-keto reductase (NADP) activity;GO:0003824//catalytic activity;GO:0016616//oxidoreductase activity, acting on the CH-OH group of donors, NAD or NADP as acceptor;GO:0016491//oxidoreductase activity	GO:0008152//metabolic process;GO:0044699//single-organism process;GO:0044710//single-organism metabolic process
unigene0002858	0.001	1.89093	10.8849	0.000122775	Up	--	-	-	-	-
unigene0014988	0.001	1.88977	10.884	5.67006e-05	Up	PREDICTED: cytochrome P450 734A1 [Tarenaya hassleriana]	-	-	GO:0016491//oxidoreductase activity;GO:0003824//catalytic activity	-
unigene0012678	0.001	1.88753	10.8823	0.000237442	Up	--	-	-	-	-
unigene0030770	0.001	1.88463	10.8801	0.00219706	Up	PREDICTED: equilibrative nucleotide transporter 3-like isoform X2 [Arachis duranensis]	-	-	-	-
unigene0063693	0.001	1.87383	10.8718	0.00211275	Up	--	-	-	-	-
unigene0061467	0.001	1.86773	10.8671	0.0218008	Up	--	-	-	-	-
unigene0057580	0.00883333	16.4175	10.86	1.40499e-07	Up	PREDICTED: replication protein A 70 kDa DNA-binding subunit B-like isoform X8 [Glycine max]	ko03420//Nucleotide excision repair//Replication and repair//Genetic Information Processing;ko03030//DNA replication//Replication and repair//Genetic Information Processing;ko03430//Mismatch repair//Replication and repair//Genetic Information Processing;ko03440//Homologous recombination//Replication and repair//Genetic Information Processing	-	-	-
unigene0001626	0.001	1.84777	10.8516	0.000338696	Up	histone 3 [Conocephalum conicum]	-	GO:0000785//chromatin;GO:0043227//membrane-bounded organelle;GO:0043232//intracellular non-membrane-bounded organelle;GO:0043229//intracellular organelle;GO:0043226//organelle;GO:0043231//intracellular membrane-bounded organelle;GO:0044427//chromosomal part;GO:0044424//intracellular part;GO:0044422//organelle part;GO:0005622//intracellular;GO:0032991//macromolecular complex;GO:0044446//intracellu…	GO:0046983//protein dimerization activity;GO:0005515//protein binding;GO:0005488//binding;GO:0097159//organic cyclic compound binding;GO:1901363//heterocyclic compound binding;GO:0003676//nucleic acid binding	GO:0043933//macromolecular complex subunit organization;GO:0006325//chromatin organization;GO:0071840//cellular component organization or biogenesis;GO:0071824//protein-DNA complex subunit organization;GO:0071822//protein complex subunit organization;GO:0051276//chromosome organization;GO:0006996//organelle organization;GO:0016043//cellular component organization;GO:0034728//nucleosome organizati…
unigene0003355	0.001	1.84757	10.8514	0.000663352	Up	--	-	-	-	-
unigene0074435	0.001	1.8409	10.8462	0.000780562	Up	60s ribosomal protein l13a [Nannochloropsis gaditana]	ko03010//Ribosome//Translation//Genetic Information Processing	GO:0043226//organelle;GO:0032991//macromolecular complex;GO:0005737//cytoplasm;GO:0030529//intracellular ribonucleoprotein complex;GO:0044444//cytoplasmic part;GO:0044391//ribosomal subunit;GO:0043228//non-membrane-bounded organelle;GO:0043229//intracellular organelle;GO:0043232//intracellular non-membrane-bounded organelle;GO:0044464//cell part;GO:0005622//intracellular;GO:1990904//ribonucleopro…	GO:0005198//structural molecule activity	GO:0008152//metabolic process;GO:0043170//macromolecule metabolic process;GO:0071704//organic substance metabolic process;GO:0010467//gene expression
unigene0026487	0.001	1.83563	10.8421	0.0038691	Up	--	-	-	-	-
unigene0042352	0.001	1.8271	10.8353	0.00218332	Up	--	-	-	-	-
unigene0067666	0.001	1.82683	10.8351	0.00350035	Up	--	-	-	-	-
unigene0074673	0.001	1.82447	10.8333	0.000579822	Up	--	-	-	-	-
unigene0071596	0.001	1.81583	10.8264	0.00325309	Up	PREDICTED: zinc finger BED domain-containing protein DAYSLEEPER-like [Arachis ipaensis]	-	-	GO:0005488//binding;GO:0097159//organic cyclic compound binding;GO:1901363//heterocyclic compound binding	-
unigene0036138	0.001	1.8129	10.8241	0.00343091	Up	NB-ARC domain protein [Medicago truncatula]	-	-	-	-
unigene0001133	0.001	1.81153	10.823	7.36381e-06	Up	RNA-directed DNA polymerase (Reverse transcriptase); Polynucleotidyl transferase, Ribonuclease H fold [Medicago truncatula]	-	-	-	-
unigene0069899	0.001	1.80967	10.8215	0.00224569	Up	--	-	-	-	-
unigene0070872	0.001	1.80963	10.8215	0.00229389	Up	large subunit ribosomal protein L35Ae, cytoplasmic [Guillardia theta CCMP2712]	ko03010//Ribosome//Translation//Genetic Information Processing	GO:0005737//cytoplasm;GO:0005622//intracellular;GO:0044424//intracellular part;GO:0030529//intracellular ribonucleoprotein complex;GO:0032991//macromolecular complex;GO:0005840//ribosome;GO:0043226//organelle;GO:0043231//intracellular membrane-bounded organelle;GO:0044444//cytoplasmic part;GO:0043232//intracellular non-membrane-bounded organelle;GO:1990904//ribonucleoprotein complex;GO:0043227//m…	-	-
unigene0019909	0.001	1.80553	10.8182	1.06127e-05	Up	--	-	-	-	-
unigene0000860	0.001	1.80327	10.8164	0.00582657	Up	--	-	-	-	-
unigene0064139	0.001	1.8005	10.8142	0.00398297	Up	--	-	-	-	-
unigene0032141	0.001	1.79237	10.8077	0.00289406	Up	--	-	-	-	-
unigene0074293	0.001	1.79127	10.8068	0.000677521	Up	ribosomal protein S5 component of cytosolic 80S ribosome and 40S small subunit [Coccomyxa subellipsoidea C-169]	ko03010//Ribosome//Translation//Genetic Information Processing	GO:0005911//cell-cell junction;GO:0043228//non-membrane-bounded organelle;GO:0015935//small ribosomal subunit;GO:0043226//organelle;GO:0044422//organelle part;GO:0005622//intracellular;GO:0043229//intracellular organelle;GO:0043227//membrane-bounded organelle;GO:0030054//cell junction;GO:0009536//plastid;GO:0005623//cell;GO:0044464//cell part;GO:0043232//intracellular non-membrane-bounded organel…	GO:0097159//organic cyclic compound binding;GO:0005198//structural molecule activity;GO:0003676//nucleic acid binding;GO:0005488//binding;GO:1901363//heterocyclic compound binding	GO:0008152//metabolic process;GO:0010467//gene expression;GO:0071704//organic substance metabolic process;GO:0043170//macromolecule metabolic process
unigene0029237	0.001	1.79027	10.806	0.000641784	Up	PREDICTED: ARM REPEAT PROTEIN INTERACTING WITH ABF2-like isoform X2 [Glycine max]	-	-	-	-
unigene0022041	0.001	1.78837	10.8044	0.000402707	Up	Zinc finger, CCHC-type [Medicago truncatula]	-	-	-	-
unigene0002680	0.001	1.7882	10.8043	0.00172962	Up	--	-	-	-	-
unigene0023479	0.001	1.78393	10.8008	0.000504822	Up	PREDICTED: 40S ribosomal protein S6 [Oryza sativa Japonica Group]	ko03010//Ribosome//Translation//Genetic Information Processing	GO:0044444//cytoplasmic part;GO:0005737//cytoplasm;GO:0032991//macromolecular complex;GO:0044422//organelle part;GO:0043226//organelle;GO:0043228//non-membrane-bounded organelle;GO:0030529//intracellular ribonucleoprotein complex;GO:0005840//ribosome;GO:0044464//cell part;GO:0044446//intracellular organelle part;GO:0043232//intracellular non-membrane-bounded organelle;GO:0016020//membrane;GO:1990…	-	-
unigene0073168	0.001	1.77527	10.7938	0.00344075	Up	--	-	-	-	-
unigene0019317	0.001	1.77073	10.7901	0.000162386	Up	Transmembrane protein 63A [Glycine soja]	-	-	-	-
unigene0056868	0.001	1.76843	10.7883	0.00911836	Up	--	-	-	-	-
unigene0073938	0.001	1.76823	10.7881	0.000201222	Up	phytanoyl-CoA dioxygenase domain containing, putative, partial [Ricinus communis]	-	-	-	-
unigene0022421	0.001	1.76617	10.7864	0.000341794	Up	--	-	-	-	-
unigene0032025	0.001	1.763	10.7838	6.3449e-05	Up	PREDICTED: 40S ribosomal protein S3a [Brachypodium distachyon]	ko03010//Ribosome//Translation//Genetic Information Processing	GO:0032991//macromolecular complex;GO:0030054//cell junction;GO:0030312//external encapsulating structure;GO:0005623//cell;GO:0044428//nuclear part;GO:1990904//ribonucleoprotein complex;GO:0015935//small ribosomal subunit;GO:0005840//ribosome;GO:0044464//cell part;GO:0043233//organelle lumen;GO:0031981//nuclear lumen;GO:0070013//intracellular organelle lumen;GO:0005622//intracellular;GO:0005911//…	GO:0005198//structural molecule activity	GO:0071704//organic substance metabolic process;GO:0008152//metabolic process;GO:0010467//gene expression;GO:0043170//macromolecule metabolic process
unigene0044530	0.001	1.75283	10.7755	1.67395e-08	Up	stearoyl-CoA desaturase [Cyanidioschyzon merolae strain 10D] [Cyanidioschyzon merolae]	ko01212//Fatty acid metabolism//Global and Overview//Metabolism;ko01040//Biosynthesis of unsaturated fatty acids//Lipid metabolism//Metabolism	GO:0044424//intracellular part;GO:0005622//intracellular;GO:0043227//membrane-bounded organelle;GO:0005623//cell;GO:0016020//membrane;GO:0031224//intrinsic component of membrane;GO:0043226//organelle;GO:0043231//intracellular membrane-bounded organelle;GO:0044464//cell part;GO:0043229//intracellular organelle;GO:0044425//membrane part	GO:1901363//heterocyclic compound binding;GO:0016705//oxidoreductase activity, acting on paired donors, with incorporation or reduction of molecular oxygen;GO:0003824//catalytic activity;GO:0016215//acyl-CoA desaturase activity;GO:0046872//metal ion binding;GO:0097159//organic cyclic compound binding;GO:0016491//oxidoreductase activity;GO:0046914//transition metal ion binding;GO:0005488//binding;…	GO:0008152//metabolic process;GO:0044763//single-organism cellular process;GO:0044238//primary metabolic process;GO:0071704//organic substance metabolic process;GO:0006629//lipid metabolic process;GO:0044255//cellular lipid metabolic process;GO:0009987//cellular process;GO:0006631//fatty acid metabolic process;GO:0032787//monocarboxylic acid metabolic process;GO:0044699//single-organism process;G…
unigene0028392	0.001	1.73917	10.7642	0.00879918	Up	PREDICTED: uncharacterized protein LOC101505256 [Cicer arietinum]	-	-	-	-
unigene0032523	0.001	1.73757	10.7629	0.00760763	Up	DUF674 family protein [Medicago truncatula]	-	-	-	-
unigene0062073	0.00383333	6.6552	10.7617	1.96533e-06	Up	--	-	-	-	-
unigene0066969	0.001	1.7326	10.7587	0.0234315	Up	Ubiquitin carboxyl-terminal hydrolase 12 [Aegilops tauschii]	-	-	-	-
unigene0031902	0.001	1.7267	10.7538	0.00115287	Up	PREDICTED: external alternative NAD(P)H-ubiquinone oxidoreductase B3, mitochondrial-like [Cicer arietinum]	-	-	GO:0043169//cation binding;GO:0036094//small molecule binding;GO:0005488//binding;GO:0046872//metal ion binding;GO:0043167//ion binding;GO:1901265//nucleoside phosphate binding;GO:0003824//catalytic activity;GO:0097159//organic cyclic compound binding;GO:1901363//heterocyclic compound binding;GO:0000166//nucleotide binding	GO:0044699//single-organism process;GO:0044710//single-organism metabolic process;GO:0008152//metabolic process
unigene0072001	0.001	1.7259	10.7531	0.00084544	Up	--	-	-	-	-
unigene0073561	0.001	1.72457	10.752	0.00010924	Up	--	-	-	-	-
unigene0066360	0.001	1.71917	10.7475	0.000811738	Up	--	-	-	-	-
unigene0071908	0.001	1.71837	10.7468	0.000770859	Up	--	-	-	-	-
unigene0064415	0.001	1.7083	10.7383	0.00379107	Up	--	-	-	-	-
unigene0045202	0.001	1.70707	10.7373	3.48826e-05	Up	--	-	-	-	-
unigene0057946	0.001	1.69957	10.731	0.000923905	Up	--	-	-	-	-
unigene0003921	0.001	1.69923	10.7307	0.0080705	Up	--	-	-	-	-
unigene0004100	0.001	1.68253	10.7164	0.00178658	Up	--	-	-	-	-
unigene0052254	0.001	1.6798	10.7141	0.00513119	Up	PREDICTED: pentatricopeptide repeat-containing protein At2g45350, chloroplastic-like [Nelumbo nucifera]	-	-	-	-
unigene0020776	0.001	1.67887	10.7133	0.000136302	Up	--	-	-	-	-
unigene0061884	0.001	1.673	10.7082	0.0141426	Up	PREDICTED: pentatricopeptide repeat-containing protein At5g12100, mitochondrial [Cicer arietinum]	-	-	-	-
unigene0033301	0.001	1.6721	10.7074	0.00201649	Up	--	-	-	-	-
unigene0004493	0.001	1.6705	10.7061	0.00321816	Up	--	-	-	-	-
unigene0059640	0.001	1.665	10.7013	0.00414543	Up	GDSL-like lipase/acylhydrolase [Medicago truncatula]	-	-	GO:0016787//hydrolase activity;GO:0003824//catalytic activity	-
unigene0060273	0.001	1.66423	10.7006	0.00940053	Up	--	-	-	-	-
unigene0043692	0.001	1.6584	10.6956	6.72859e-05	Up	--	-	-	-	-
unigene0019489	0.001	1.65407	10.6918	0.0175447	Up	hypothetical protein MTR_6g406210 [Medicago truncatula]	-	-	-	-
unigene0005840	0.001	1.65273	10.6906	0.00311412	Up	RNA-directed DNA polymerase (Reverse transcriptase); Polynucleotidyl transferase, Ribonuclease H fold [Medicago truncatula]	-	-	-	-
unigene0058031	0.001	1.65137	10.6894	0.00400014	Up	--	-	-	-	-
unigene0022195	0.001	1.64813	10.6866	0.00132705	Up	Retrovirus-related Pol polyprotein from transposon TNT 1-94, partial [Glycine soja]	-	-	-	-
unigene0070583	0.001	1.64517	10.684	0.00916796	Up	Lipid transfer protein [Medicago truncatula]	-	-	-	-
unigene0054138	0.001	1.64497	10.6838	0.00310345	Up	--	-	-	-	-
unigene0051710	0.001	1.644	10.683	0.000176383	Up	--	-	-	-	-
unigene0028736	0.001	1.64187	10.6811	0.0276148	Up	hsp20/alpha crystallin family protein [Medicago truncatula]	ko04141//Protein processing in endoplasmic reticulum//Folding, sorting and degradation//Genetic Information Processing	-	-	GO:0006950//response to stress;GO:0050896//response to stimulus
unigene0030002	0.001	1.64113	10.6805	0.00572034	Up	S5-RNase [Antirrhinum hispanicum]	-	-	-	-
unigene0014618	0.001	1.63547	10.6755	0.00622097	Up	--	-	-	-	-
unigene0070336	0.001	1.6354	10.6754	0.000136606	Up	non-LTR retroelement reverse transcriptase-like [Arabidopsis thaliana]	-	-	-	-
unigene0016502	0.001	1.6317	10.6722	0.00590225	Up	translationally-controlled tumor protein [Coccomyxa subellipsoidea C-169]	-	-	-	-
unigene0044804	0.001	1.63053	10.6711	0.000445169	Up	--	-	-	-	-
unigene0043219	0.001	1.62647	10.6675	0.00235325	Up	--	-	-	-	-
unigene0031911	0.001	1.6257	10.6668	2.69954e-05	Up	LINE-1 reverse transcriptase isogeny, partial [Cajanus cajan]	ko03420//Nucleotide excision repair//Replication and repair//Genetic Information Processing;ko03030//DNA replication//Replication and repair//Genetic Information Processing;ko03430//Mismatch repair//Replication and repair//Genetic Information Processing;ko03440//Homologous recombination//Replication and repair//Genetic Information Processing	-	-	-
unigene0041875	0.001	1.6232	10.6646	0.00129626	Up	PREDICTED: uridylate kinase [Vigna angularis]	ko00240//Pyrimidine metabolism//Nucleotide metabolism//Metabolism	-	-	-
unigene0034909	0.001	1.61947	10.6613	0.00383161	Up	--	-	-	-	-
unigene0072975	0.001	1.61387	10.6563	0.00624278	Up	plastocyanin-like domain protein [Medicago truncatula]	-	-	-	-
unigene0048904	0.001	1.6127	10.6553	0.00455914	Up	--	-	-	-	-
unigene0031661	0.001	1.61237	10.655	0.00344824	Up	prostaglandin-H2 D-isomerase [Monoraphidium neglectum]	ko00480//Glutathione metabolism//Metabolism of other amino acids//Metabolism	-	-	-
unigene0032746	0.001	1.61197	10.6546	0.000485778	Up	--	-	-	-	-
unigene0008350	0.001	1.6054	10.6487	0.00140322	Up	hypothetical protein KK1_013636, partial [Cajanus cajan]	-	-	-	-
unigene0015585	0.001	1.6043	10.6477	0.011427	Up	--	-	-	-	-
unigene0003025	0.001	1.60083	10.6446	0.000127422	Up	hypothetical protein TSUD_371160 [Trifolium subterraneum]	-	-	-	-
unigene0000143	0.001	1.59837	10.6424	0.00393125	Up	PREDICTED: clumping factor A-like [Brassica oleracea var. oleracea] [Brassica oleracea]	-	-	-	-
unigene0032712	0.001	1.5945	10.6389	0.00916902	Up	--	-	-	-	-
unigene0048473	0.001	1.59443	10.6388	0.0297223	Up	--	-	-	-	-
unigene0051276	0.001	1.5888	10.6337	0.0006455	Up	--	-	-	-	-
unigene0006524	0.001	1.58677	10.6319	0.000152862	Up	--	-	-	-	-
unigene0074073	0.001	1.5846	10.6299	0.00631168	Up	PREDICTED: 60S ribosomal protein L27a-2-like [Camelina sativa]	ko03010//Ribosome//Translation//Genetic Information Processing	GO:0043228//non-membrane-bounded organelle;GO:0043229//intracellular organelle;GO:0030529//intracellular ribonucleoprotein complex;GO:0044464//cell part;GO:0005623//cell;GO:0005622//intracellular;GO:1990904//ribonucleoprotein complex;GO:0044444//cytoplasmic part;GO:0043226//organelle;GO:0044391//ribosomal subunit;GO:0043232//intracellular non-membrane-bounded organelle;GO:0032991//macromolecular …	GO:0001883//purine nucleoside binding;GO:0005488//binding;GO:0001882//nucleoside binding;GO:0016740//transferase activity;GO:0097367//carbohydrate derivative binding;GO:1901363//heterocyclic compound binding;GO:0032550//purine ribonucleoside binding;GO:0036094//small molecule binding;GO:0097159//organic cyclic compound binding;GO:0003824//catalytic activity;GO:0005198//structural molecule activit…	GO:0044702//single organism reproductive process;GO:0044699//single-organism process;GO:0044707//single-multicellular organism process;GO:0071704//organic substance metabolic process;GO:0006793//phosphorus metabolic process;GO:0000003//reproduction;GO:0090567//reproductive shoot system development;GO:0061458//reproductive system development;GO:0009791//post-embryonic development;GO:0022414//repro…
unigene0044368	0.001	1.58457	10.6299	0.00743896	Up	--	-	-	-	-
unigene0070379	0.001	1.5824	10.6279	0.00133348	Up	ribosomal protein L24 [Chondrus crispus]	ko03010//Ribosome//Translation//Genetic Information Processing	GO:0043226//organelle;GO:0043227//membrane-bounded organelle;GO:0005623//cell;GO:0043229//intracellular organelle;GO:0043232//intracellular non-membrane-bounded organelle;GO:0044422//organelle part;GO:0032991//macromolecular complex;GO:1990904//ribonucleoprotein complex;GO:0043231//intracellular membrane-bounded organelle;GO:0044444//cytoplasmic part;GO:0005622//intracellular;GO:0044391//ribosoma…	-	GO:0044238//primary metabolic process;GO:0043170//macromolecule metabolic process;GO:0071704//organic substance metabolic process;GO:0008152//metabolic process;GO:0044237//cellular metabolic process;GO:0044260//cellular macromolecule metabolic process;GO:0009987//cellular process
unigene0024180	0.001	1.58163	10.6272	0.00167239	Up	PREDICTED: 40S ribosomal protein S18 [Erythranthe guttata]	ko03010//Ribosome//Translation//Genetic Information Processing	GO:0032991//macromolecular complex;GO:0044424//intracellular part;GO:0043228//non-membrane-bounded organelle;GO:0016020//membrane;GO:0044446//intracellular organelle part;GO:0015935//small ribosomal subunit;GO:0043229//intracellular organelle;GO:0044391//ribosomal subunit;GO:0030054//cell junction;GO:0005911//cell-cell junction;GO:0043227//membrane-bounded organelle;GO:0043226//organelle;GO:00444…	GO:0003676//nucleic acid binding;GO:1901363//heterocyclic compound binding;GO:0005488//binding;GO:0005198//structural molecule activity;GO:0097159//organic cyclic compound binding	GO:0008152//metabolic process;GO:1901576//organic substance biosynthetic process;GO:0019538//protein metabolic process;GO:0006807//nitrogen compound metabolic process;GO:0010467//gene expression;GO:0044271//cellular nitrogen compound biosynthetic process;GO:0044260//cellular macromolecule metabolic process;GO:0009987//cellular process;GO:0044249//cellular biosynthetic process;GO:0044237//cellular…
unigene0071668	0.001	1.57707	10.623	0.00119664	Up	40S ribosomal protein S10 [Klebsormidium flaccidum]	ko03010//Ribosome//Translation//Genetic Information Processing	GO:0043226//organelle;GO:0030529//intracellular ribonucleoprotein complex;GO:0044464//cell part;GO:0005840//ribosome;GO:0032991//macromolecular complex;GO:0043229//intracellular organelle;GO:0043232//intracellular non-membrane-bounded organelle;GO:0005622//intracellular;GO:0043228//non-membrane-bounded organelle;GO:0044424//intracellular part;GO:0005623//cell;GO:0005737//cytoplasm;GO:0044444//cyt…	-	GO:0048731//system development;GO:0044707//single-multicellular organism process;GO:0007275//multicellular organism development;GO:0009653//anatomical structure morphogenesis;GO:0032502//developmental process;GO:0065007//biological regulation;GO:0048856//anatomical structure development;GO:0001763//morphogenesis of a branching structure;GO:0044699//single-organism process;GO:0044767//single-organ…
unigene0074592	0.001	1.56947	10.6161	0.000373927	Up	40S ribosomal protein S8 [Zea mays]	ko03010//Ribosome//Translation//Genetic Information Processing	-	-	-
unigene0030744	0.001	1.5674	10.6142	3.15557e-06	Up	receptor-like serine/threonine kinase [Glycine max]	-	-	GO:0016772//transferase activity, transferring phosphorus-containing groups;GO:0003824//catalytic activity;GO:0016740//transferase activity	-
unigene0030320	0.001	1.5619	10.6091	0.00222888	Up	Leucine-rich repeat receptor protein kinase EXS [Glycine soja]	-	-	-	-
unigene0003268	0.001	1.5553	10.603	4.28015e-06	Up	--	-	-	-	-
unigene0006888	0.001	1.55443	10.6022	0.000594678	Up	--	-	-	-	-
unigene0037995	0.001	1.55443	10.6022	0.00233297	Up	ATP synthase F1 subunit alpha (mitochondrion) [Klebsormidium flaccidum]	ko00190//Oxidative phosphorylation//Energy metabolism//Metabolism	GO:0019866//organelle inner membrane;GO:0031090//organelle membrane;GO:0044425//membrane part;GO:0033178//proton-transporting two-sector ATPase complex, catalytic domain;GO:0043231//intracellular membrane-bounded organelle;GO:0044424//intracellular part;GO:0016469//proton-transporting two-sector ATPase complex;GO:0043227//membrane-bounded organelle;GO:0016020//membrane;GO:0031967//organelle envel…	GO:0032550//purine ribonucleoside binding;GO:0022892//substrate-specific transporter activity;GO:0022890//inorganic cation transmembrane transporter activity;GO:0015075//ion transmembrane transporter activity;GO:0015078//hydrogen ion transmembrane transporter activity;GO:0016817//hydrolase activity, acting on acid anhydrides;GO:0036094//small molecule binding;GO:0015405//P-P-bond-hydrolysis-drive…	GO:0009126//purine nucleoside monophosphate metabolic process;GO:0046034//ATP metabolic process;GO:0008152//metabolic process;GO:0009987//cellular process;GO:0071704//organic substance metabolic process;GO:1901659//glycosyl compound biosynthetic process;GO:0019637//organophosphate metabolic process;GO:1902600//hydrogen ion transmembrane transport;GO:0015672//monovalent inorganic cation transport;…
unigene0060417	0.001	1.55407	10.6018	0.00898432	Up	--	-	-	-	-
unigene0068699	0.001	1.5535	10.6013	0.000635254	Up	PREDICTED: RNA-directed DNA polymerase from mobile element jockey-like [Eucalyptus grandis]	-	-	-	-
unigene0012188	0.001	1.5498	10.5979	0.0158823	Up	--	-	-	-	-
unigene0002050	0.001	1.54903	10.5972	0.00530643	Up	F-box plant-like protein [Medicago truncatula]	-	-	-	-
unigene0004018	0.001	1.54803	10.5962	0.0118039	Up	--	-	-	-	-
unigene0074035	0.001	1.54737	10.5956	0.000934623	Up	small subunit ribosomal protein S7e_1, cytoplasmic [Guillardia theta CCMP2712]	ko03010//Ribosome//Translation//Genetic Information Processing	GO:0005737//cytoplasm;GO:0044446//intracellular organelle part;GO:0005840//ribosome;GO:0044422//organelle part;GO:0043232//intracellular non-membrane-bounded organelle;GO:0016020//membrane;GO:0043229//intracellular organelle;GO:0044464//cell part;GO:0005623//cell;GO:0032991//macromolecular complex;GO:0043226//organelle;GO:1990904//ribonucleoprotein complex;GO:0043227//membrane-bounded organelle;G…	GO:1901363//heterocyclic compound binding;GO:0005198//structural molecule activity;GO:0003723//RNA binding;GO:0005488//binding;GO:0003676//nucleic acid binding;GO:0097159//organic cyclic compound binding	GO:0043170//macromolecule metabolic process;GO:0010467//gene expression;GO:0071704//organic substance metabolic process;GO:0008152//metabolic process
unigene0001297	0.001	1.54563	10.594	0.000306218	Up	--	-	-	-	-
unigene0047741	0.001	1.5449	10.5933	3.6436e-05	Up	PREDICTED: receptor-like kinase isoform X4 [Glycine max]	-	-	GO:0032550//purine ribonucleoside binding;GO:0005488//binding;GO:1901363//heterocyclic compound binding;GO:0036094//small molecule binding;GO:0097159//organic cyclic compound binding;GO:0016301//kinase activity;GO:0003824//catalytic activity;GO:0016740//transferase activity;GO:0016772//transferase activity, transferring phosphorus-containing groups;GO:0016773//phosphotransferase activity, alcohol…	GO:0008152//metabolic process;GO:0044238//primary metabolic process;GO:0009987//cellular process;GO:0044267//cellular protein metabolic process;GO:0036211//protein modification process;GO:0043170//macromolecule metabolic process;GO:0019538//protein metabolic process;GO:0006464//cellular protein modification process;GO:0044260//cellular macromolecule metabolic process;GO:0044237//cellular metaboli…
unigene0073393	0.001	1.53733	10.5862	0.00104812	Up	--	-	-	-	-
unigene0016482	0.001	1.53513	10.5841	5.90879e-06	Up	RuBisCO large subunit-binding protein subunit alpha [Morus notabilis]	-	-	GO:0005488//binding	-
unigene0060451	0.001	1.53503	10.5841	0.0107052	Up	--	-	-	-	-
unigene0054894	0.001	1.53157	10.5808	0.00147221	Up	PREDICTED: PGR5-like protein 1B, chloroplastic [Cicer arietinum]	-	-	-	-
unigene0004011	0.001	1.53133	10.5806	0.000242791	Up	PREDICTED: ubiquitin-40S ribosomal protein S27a-2-like [Camelina sativa]	ko03010//Ribosome//Translation//Genetic Information Processing	GO:0005840//ribosome;GO:1990904//ribonucleoprotein complex;GO:0005622//intracellular;GO:0044424//intracellular part;GO:0043229//intracellular organelle;GO:0005623//cell;GO:0044464//cell part;GO:0005737//cytoplasm;GO:0043231//intracellular membrane-bounded organelle;GO:0044446//intracellular organelle part;GO:0044422//organelle part;GO:0016020//membrane;GO:0043228//non-membrane-bounded organelle;G…	GO:0005198//structural molecule activity	GO:0044699//single-organism process;GO:0016043//cellular component organization;GO:0006464//cellular protein modification process;GO:0008152//metabolic process;GO:0010468//regulation of gene expression;GO:0060255//regulation of macromolecule metabolic process;GO:0006996//organelle organization;GO:0046483//heterocycle metabolic process;GO:0006325//chromatin organization;GO:0008213//protein alkylat…
unigene0019784	0.001	1.52967	10.579	0.00163433	Up	PREDICTED: uncharacterized protein LOC101494005 [Cicer arietinum]	-	-	-	-
unigene0069987	0.001	1.5292	10.5786	0.000431147	Up	PREDICTED: 60S ribosomal protein L18-2-like [Tarenaya hassleriana]	ko03010//Ribosome//Translation//Genetic Information Processing	GO:1990904//ribonucleoprotein complex;GO:0044464//cell part;GO:0030529//intracellular ribonucleoprotein complex;GO:0005622//intracellular;GO:0005623//cell;GO:0044424//intracellular part;GO:0032991//macromolecular complex	GO:0005198//structural molecule activity	GO:0010467//gene expression;GO:0008152//metabolic process;GO:0043170//macromolecule metabolic process;GO:0071704//organic substance metabolic process
unigene0068030	0.001	1.5264	10.5759	0.000474698	Up	--	-	-	-	-
unigene0029238	0.001	1.5226	10.5723	0.00576689	Up	ABC transporter G family member 31 [Glycine soja]	-	-	-	-
unigene0069127	0.001	1.51733	10.5673	9.89504e-05	Up	--	-	-	-	-
unigene0054620	0.001	1.5131	10.5633	0.00133329	Up	--	-	-	-	-
unigene0051573	0.001	1.50287	10.5535	0.00235548	Up	--	-	-	-	-
unigene0073503	0.001	1.502	10.5527	0.00177865	Up	PREDICTED: 60S ribosomal protein L26-1-like [Nicotiana tomentosiformis]	ko03010//Ribosome//Translation//Genetic Information Processing	GO:0005840//ribosome;GO:0005737//cytoplasm;GO:0043229//intracellular organelle;GO:0043232//intracellular non-membrane-bounded organelle;GO:0032991//macromolecular complex;GO:0044446//intracellular organelle part;GO:0044391//ribosomal subunit;GO:0044464//cell part;GO:0005623//cell;GO:0030529//intracellular ribonucleoprotein complex;GO:0044424//intracellular part;GO:0044422//organelle part;GO:00444…	GO:0005198//structural molecule activity	GO:0010467//gene expression;GO:0043170//macromolecule metabolic process;GO:0008152//metabolic process;GO:0071704//organic substance metabolic process
unigene0060313	0.001	1.50167	10.5523	0.00203275	Up	PREDICTED: chaperonin 60 subunit beta 4, chloroplastic [Cicer arietinum]	ko03018//RNA degradation//Folding, sorting and degradation//Genetic Information Processing	GO:0044464//cell part;GO:0044424//intracellular part;GO:0005737//cytoplasm;GO:0005622//intracellular;GO:0005623//cell	GO:1901363//heterocyclic compound binding;GO:0097367//carbohydrate derivative binding;GO:0001883//purine nucleoside binding;GO:0001882//nucleoside binding;GO:0032550//purine ribonucleoside binding;GO:0097159//organic cyclic compound binding;GO:0005488//binding;GO:0036094//small molecule binding;GO:0032549//ribonucleoside binding	GO:0009987//cellular process;GO:0006457//protein folding
unigene0049492	0.001	1.50143	10.5521	4.75016e-05	Up	--	-	-	-	-
unigene0000987	0.001	1.49853	10.5493	0.00218527	Up	PREDICTED: peptidyl-prolyl cis-trans isomerase FKBP16-1, chloroplastic isoform X4 [Cicer arietinum]	-	-	GO:0003824//catalytic activity;GO:0016853//isomerase activity;GO:0016859//cis-trans isomerase activity	GO:0009987//cellular process;GO:0044237//cellular metabolic process;GO:0018208//peptidyl-proline modification;GO:0044267//cellular protein metabolic process;GO:0018193//peptidyl-amino acid modification;GO:0044260//cellular macromolecule metabolic process;GO:0019538//protein metabolic process;GO:0043170//macromolecule metabolic process;GO:0036211//protein modification process;GO:0008152//metabolic…
unigene0003276	0.001	1.49297	10.544	0.000263162	Up	heat shock protein, partial [Blastocystis sp. NandII]	ko04141//Protein processing in endoplasmic reticulum//Folding, sorting and degradation//Genetic Information Processing;ko03040//Spliceosome//Transcription//Genetic Information Processing;ko04144//Endocytosis//Transport and catabolism//Cellular Processes	-	GO:0097159//organic cyclic compound binding;GO:0001883//purine nucleoside binding;GO:0097367//carbohydrate derivative binding;GO:0032550//purine ribonucleoside binding;GO:1901363//heterocyclic compound binding;GO:0036094//small molecule binding;GO:0032549//ribonucleoside binding;GO:0005488//binding;GO:0001882//nucleoside binding	GO:0050896//response to stimulus
unigene0009421	0.001	1.49187	10.5429	8.56293e-07	Up	--	-	-	-	-
unigene0041742	0.001	1.49187	10.5429	0.00117574	Up	hypothetical protein TSUD_287530 [Trifolium subterraneum]	-	-	-	-
unigene0003043	0.001	1.4911	10.5422	7.50496e-06	Up	F-box/RNI/FBD-like domain protein [Medicago truncatula]	-	-	-	-
unigene0071490	0.001	1.4901	10.5412	0.000408221	Up	L-galactono-1,4-lactone dehydrogenase, mitochondrial [Glycine soja]	-	-	-	-
unigene0002930	0.001	1.48737	10.5385	0.00101811	Up	Retrovirus-related Pol polyprotein LINE-1 [Cajanus cajan]	-	-	-	-
unigene0021192	0.001	1.48517	10.5364	0.00274778	Up	--	-	-	-	-
unigene0069414	0.001	1.4838	10.5351	0.00700394	Up	--	-	-	-	-
unigene0020207	0.001	1.483	10.5343	0.000155145	Up	40S ribosomal protein-like protein [Thalassiosira pseudonana CCMP1335]	ko03010//Ribosome//Translation//Genetic Information Processing	GO:0044444//cytoplasmic part;GO:0005840//ribosome;GO:0044424//intracellular part;GO:0043226//organelle;GO:0005911//cell-cell junction;GO:0043231//intracellular membrane-bounded organelle;GO:0016020//membrane;GO:0005737//cytoplasm;GO:0043228//non-membrane-bounded organelle;GO:0043232//intracellular non-membrane-bounded organelle;GO:0030054//cell junction;GO:1990904//ribonucleoprotein complex;GO:00…	GO:0005198//structural molecule activity	GO:0009628//response to abiotic stimulus;GO:0022618//ribonucleoprotein complex assembly;GO:0006970//response to osmotic stress;GO:0044085//cellular component biogenesis;GO:0043933//macromolecular complex subunit organization;GO:0034622//cellular macromolecular complex assembly;GO:0071704//organic substance metabolic process;GO:0043170//macromolecule metabolic process;GO:0065003//macromolecular co…
unigene0069803	0.001	1.48253	10.5338	0.000888654	Up	40S ribosomal protein S3 family protein [Klebsormidium flaccidum]	ko03010//Ribosome//Translation//Genetic Information Processing	GO:0070013//intracellular organelle lumen;GO:0043228//non-membrane-bounded organelle;GO:0044428//nuclear part;GO:0044424//intracellular part;GO:0044446//intracellular organelle part;GO:0015935//small ribosomal subunit;GO:0043231//intracellular membrane-bounded organelle;GO:0009536//plastid;GO:0005737//cytoplasm;GO:0005911//cell-cell junction;GO:0043233//organelle lumen;GO:0043232//intracellular n…	GO:1901363//heterocyclic compound binding;GO:0003676//nucleic acid binding;GO:0097159//organic cyclic compound binding;GO:0005488//binding;GO:0005198//structural molecule activity	GO:0043170//macromolecule metabolic process;GO:0006950//response to stress;GO:0010467//gene expression;GO:0006970//response to osmotic stress;GO:0050896//response to stimulus;GO:0008152//metabolic process;GO:0009628//response to abiotic stimulus;GO:0071704//organic substance metabolic process
unigene0062074	0.001	1.48187	10.5332	0.00772293	Up	--	-	-	-	-
unigene0048758	0.001	1.48143	10.5328	0.0103329	Up	--	-	-	-	-
unigene0071437	0.001	1.48047	10.5318	0.0254378	Up	--	-	-	-	-
unigene0047898	0.001	1.47977	10.5312	0.00221286	Up	--	-	-	-	-
unigene0001655	0.001	1.47383	10.5254	3.27714e-05	Up	PREDICTED: 40S ribosomal protein S3-2 [Cucumis sativus]	ko03010//Ribosome//Translation//Genetic Information Processing	GO:0044422//organelle part;GO:0005623//cell;GO:0044446//intracellular organelle part;GO:0043232//intracellular non-membrane-bounded organelle;GO:0030529//intracellular ribonucleoprotein complex;GO:0005622//intracellular;GO:0044464//cell part;GO:0043226//organelle;GO:1990904//ribonucleoprotein complex;GO:0044391//ribosomal subunit;GO:0032991//macromolecular complex;GO:0005840//ribosome;GO:0044424/…	GO:0003676//nucleic acid binding;GO:0097159//organic cyclic compound binding;GO:0005198//structural molecule activity;GO:0005488//binding;GO:1901363//heterocyclic compound binding	GO:0043170//macromolecule metabolic process;GO:0071704//organic substance metabolic process;GO:0010467//gene expression;GO:0008152//metabolic process
unigene0042191	0.001	1.4694	10.521	0.00169517	Up	TMV resistance protein N-like [Glycine max]	-	-	GO:0005488//binding;GO:1901363//heterocyclic compound binding;GO:0001882//nucleoside binding;GO:0001883//purine nucleoside binding;GO:0097367//carbohydrate derivative binding;GO:0032549//ribonucleoside binding;GO:0032550//purine ribonucleoside binding;GO:0036094//small molecule binding;GO:0097159//organic cyclic compound binding	GO:0044699//single-organism process;GO:0009987//cellular process;GO:0044763//single-organism cellular process;GO:0007154//cell communication;GO:0050896//response to stimulus;GO:0006950//response to stress
unigene0030505	0.001	1.4677	10.5193	0.00204216	Up	--	-	-	-	-
unigene0056251	0.001	1.466	10.5177	0.000964089	Up	hypothetical protein glysoja_033247, partial [Glycine soja]	-	-	-	-
unigene0060146	0.001	1.46463	10.5163	0.000481515	Up	--	-	-	-	-
unigene0040910	0.001	1.46213	10.5139	1.81986e-05	Up	60S ribosomal protein L13a-2 [Zea mays]	ko03010//Ribosome//Translation//Genetic Information Processing	GO:1990904//ribonucleoprotein complex;GO:0043226//organelle;GO:0044422//organelle part;GO:0032991//macromolecular complex;GO:0044446//intracellular organelle part;GO:0005737//cytoplasm;GO:0005840//ribosome;GO:0043228//non-membrane-bounded organelle;GO:0043232//intracellular non-membrane-bounded organelle;GO:0043229//intracellular organelle;GO:0005622//intracellular;GO:0044464//cell part;GO:004439…	GO:0005198//structural molecule activity	GO:0008152//metabolic process;GO:0071704//organic substance metabolic process;GO:0043170//macromolecule metabolic process;GO:0010467//gene expression
unigene0050463	0.001	1.46207	10.5138	0.00315124	Up	--	-	-	-	-
unigene0031574	0.001	1.46063	10.5124	3.44577e-06	Up	plasma membrane H+-ATPase, partial [Marchantia polymorpha]	ko00190//Oxidative phosphorylation//Energy metabolism//Metabolism	GO:0016020//membrane	GO:0016818//hydrolase activity, acting on acid anhydrides, in phosphorus-containing anhydrides;GO:0016817//hydrolase activity, acting on acid anhydrides;GO:0017111//nucleoside-triphosphatase activity;GO:0043492//ATPase activity, coupled to movement of substances;GO:0042626//ATPase activity, coupled to transmembrane movement of substances;GO:0022892//substrate-specific transporter activity;GO:0097…	GO:0006810//transport;GO:0044699//single-organism process;GO:0044765//single-organism transport;GO:0006811//ion transport;GO:0006812//cation transport;GO:0051179//localization;GO:0051234//establishment of localization;GO:1902578//single-organism localization
unigene0000448	0.001	1.456	10.5078	7.26038e-06	Up	Polyadenylate-binding protein, partial [Chondrus crispus]	ko03013//RNA transport//Translation//Genetic Information Processing;ko03018//RNA degradation//Folding, sorting and degradation//Genetic Information Processing;ko03015//mRNA surveillance pathway//Translation//Genetic Information Processing	-	-	-
unigene0069529	0.001	1.45547	10.5073	0.00199954	Up	60S ribosomal protein L13 [Zea mays]	ko03010//Ribosome//Translation//Genetic Information Processing	GO:0030529//intracellular ribonucleoprotein complex;GO:0005737//cytoplasm;GO:0005623//cell;GO:0071944//cell periphery;GO:0016020//membrane;GO:0044464//cell part;GO:0043231//intracellular membrane-bounded organelle;GO:0043226//organelle;GO:0032991//macromolecular complex;GO:0005622//intracellular;GO:1990904//ribonucleoprotein complex;GO:0044446//intracellular organelle part;GO:0043228//non-membran…	-	-
unigene0019424	0.001	1.4529	10.5047	0.00086849	Up	PREDICTED: 40S ribosomal protein S2-4-like [Nicotiana tabacum]	ko03010//Ribosome//Translation//Genetic Information Processing	GO:0043226//organelle;GO:0005622//intracellular;GO:0009536//plastid;GO:0044424//intracellular part;GO:0015935//small ribosomal subunit;GO:0070013//intracellular organelle lumen;GO:0030529//intracellular ribonucleoprotein complex;GO:0043227//membrane-bounded organelle;GO:0044444//cytoplasmic part;GO:0044446//intracellular organelle part;GO:0031981//nuclear lumen;GO:0005623//cell;GO:0043228//non-me…	GO:0003676//nucleic acid binding;GO:0005198//structural molecule activity;GO:1901363//heterocyclic compound binding;GO:0005488//binding;GO:0097159//organic cyclic compound binding	GO:0071704//organic substance metabolic process;GO:0010467//gene expression;GO:0008152//metabolic process;GO:0043170//macromolecule metabolic process
unigene0071277	0.001	1.45007	10.5019	0.0148891	Up	--	-	-	-	-
unigene0046699	0.001	1.4487	10.5005	0.00646277	Up	PREDICTED: TMV resistance protein N-like isoform X1 [Cicer arietinum]	-	-	-	-
unigene0071069	0.001	1.4463	10.4982	0.000138144	Up	short-chain dehydrogenase/reductase SDR [Galdieria sulphuraria]	ko01212//Fatty acid metabolism//Global and Overview//Metabolism;ko00061//Fatty acid biosynthesis//Lipid metabolism//Metabolism;ko01040//Biosynthesis of unsaturated fatty acids//Lipid metabolism//Metabolism;ko00780//Biotin metabolism//Metabolism of cofactors and vitamins//Metabolism	-	-	-
unigene0024362	0.001	1.4456	10.4975	1.90936e-05	Up	40S ribosomal protein S4 [Zea mays]	ko03010//Ribosome//Translation//Genetic Information Processing	GO:0044464//cell part;GO:0031974//membrane-enclosed lumen;GO:0044428//nuclear part;GO:0044391//ribosomal subunit;GO:0015935//small ribosomal subunit;GO:1990904//ribonucleoprotein complex;GO:0005634//nucleus;GO:0043228//non-membrane-bounded organelle;GO:0005737//cytoplasm;GO:0043231//intracellular membrane-bounded organelle;GO:0005622//intracellular;GO:0070013//intracellular organelle lumen;GO:000…	GO:0003676//nucleic acid binding;GO:0005488//binding;GO:0097159//organic cyclic compound binding;GO:1901363//heterocyclic compound binding;GO:0005198//structural molecule activity	GO:0071704//organic substance metabolic process;GO:0043170//macromolecule metabolic process;GO:0010467//gene expression;GO:0008152//metabolic process
unigene0032116	0.001	1.44487	10.4967	0.00460463	Up	--	-	-	-	-
unigene0047747	0.001	1.4374	10.4892	0.0223546	Up	PREDICTED: serine/threonine-protein phosphatase 7 long form homolog [Cicer arietinum]	-	-	-	-
unigene0071247	0.001	1.4335	10.4853	0.00161445	Up	ubiquitin-40S ribosomal S27a-like protein [Medicago truncatula]	ko03010//Ribosome//Translation//Genetic Information Processing	GO:0030054//cell junction;GO:0043226//organelle;GO:0015935//small ribosomal subunit;GO:0030529//intracellular ribonucleoprotein complex;GO:0005622//intracellular;GO:0016020//membrane;GO:0043231//intracellular membrane-bounded organelle;GO:0043229//intracellular organelle;GO:0044391//ribosomal subunit;GO:0005840//ribosome;GO:0043228//non-membrane-bounded organelle;GO:0005737//cytoplasm;GO:0044446/…	GO:0005198//structural molecule activity	GO:0016570//histone modification;GO:1902589//single-organism organelle organization;GO:0071840//cellular component organization or biogenesis;GO:0051276//chromosome organization;GO:0008213//protein alkylation;GO:0006793//phosphorus metabolic process;GO:0006725//cellular aromatic compound metabolic process;GO:0018022//peptidyl-lysine methylation;GO:0009892//negative regulation of metabolic process…
unigene0026695	0.001	1.42887	10.4807	0.00220346	Up	predicted protein [Hordeum vulgare subsp. vulgare] [Hordeum vulgare]	-	-	-	-
unigene0023079	0.001	1.42743	10.4792	0.0325603	Up	--	-	-	-	-
unigene0032182	0.001	1.42723	10.479	0.000314823	Up	ADP/ATP translocase [Cyanidioschyzon merolae strain 10D] [Cyanidioschyzon merolae]	-	GO:0005622//intracellular;GO:0005623//cell;GO:0031967//organelle envelope;GO:0044446//intracellular organelle part;GO:0019866//organelle inner membrane;GO:0044422//organelle part;GO:0044425//membrane part;GO:0043229//intracellular organelle;GO:0043227//membrane-bounded organelle;GO:0044464//cell part;GO:0031090//organelle membrane;GO:0043231//intracellular membrane-bounded organelle;GO:0044424//i…	-	GO:0044763//single-organism cellular process;GO:0051179//localization;GO:0044699//single-organism process;GO:0009987//cellular process;GO:0051234//establishment of localization
unigene0062945	0.001	1.42717	10.4789	0.00628347	Up	--	-	-	-	-
unigene0056513	0.001	1.42593	10.4777	6.33987e-05	Up	PREDICTED: agamous-like MADS-box protein AGL14 isoform X3 [Camelina sativa]	-	GO:0044464//cell part;GO:0043227//membrane-bounded organelle;GO:0005623//cell;GO:0043231//intracellular membrane-bounded organelle;GO:0043226//organelle;GO:0044424//intracellular part;GO:0005622//intracellular;GO:0043229//intracellular organelle	GO:0003676//nucleic acid binding;GO:0005515//protein binding;GO:1901363//heterocyclic compound binding;GO:0005488//binding;GO:0001071//nucleic acid binding transcription factor activity;GO:0097159//organic cyclic compound binding	GO:0034645//cellular macromolecule biosynthetic process;GO:0061458//reproductive system development;GO:0044237//cellular metabolic process;GO:1901576//organic substance biosynthetic process;GO:0032501//multicellular organismal process;GO:0090304//nucleic acid metabolic process;GO:0009791//post-embryonic development;GO:0044271//cellular nitrogen compound biosynthetic process;GO:0048856//anatomical…
unigene0025825	0.001	1.4237	10.4754	0.00287443	Up	--	-	-	-	-
unigene0017135	0.001	1.42087	10.4726	0.00103146	Up	--	-	-	-	-
unigene0066008	0.001	1.4207	10.4724	0.0100507	Up	--	-	-	-	-
unigene0003039	0.001	1.42057	10.4723	0.000416178	Up	--	-	-	-	-
unigene0069567	0.001	1.41903	10.4707	0.005359	Up	--	-	-	-	-
unigene0016763	0.001	1.4179	10.4695	0.0100497	Up	--	-	-	-	-
unigene0033859	0.001	1.4176	10.4692	0.00650258	Up	--	-	-	-	-
unigene0043962	0.001	1.4172	10.4688	0.00439393	Up	PREDICTED: terpene synthase 10-like [Arachis duranensis]	-	-	-	-
unigene0036239	0.001	1.41713	10.4688	6.41204e-05	Up	Fatty acid hydroxylase [Ostreococcus tauri]	ko00100//Steroid biosynthesis//Lipid metabolism//Metabolism	-	-	-
unigene0027289	0.001	1.41693	10.4686	0.0286514	Up	PREDICTED: sugar transport protein 10-like [Arachis duranensis]	-	-	-	-
unigene0063766	0.001	1.411	10.4625	0.00762135	Up	Vacuolar protein 8 [Glycine soja]	-	-	-	-
unigene0003827	0.001	1.41037	10.4619	0.00194411	Up	Transposon Ty3-I Gag-Pol polyprotein [Cajanus cajan]	-	-	-	-
unigene0036897	0.001	1.4089	10.4604	0.0015145	Up	PREDICTED: ATP synthase subunit beta, mitochondrial-like [Pyrus x bretschneideri]	ko00190//Oxidative phosphorylation//Energy metabolism//Metabolism	GO:0044429//mitochondrial part;GO:0098796//membrane protein complex;GO:0031975//envelope;GO:0016469//proton-transporting two-sector ATPase complex;GO:0044444//cytoplasmic part;GO:0019866//organelle inner membrane;GO:0043229//intracellular organelle;GO:0044446//intracellular organelle part;GO:0044422//organelle part;GO:0032991//macromolecular complex;GO:0005743//mitochondrial inner membrane;GO:003…	GO:0022804//active transmembrane transporter activity;GO:0005488//binding;GO:0001883//purine nucleoside binding;GO:0008324//cation transmembrane transporter activity;GO:0003727//single-stranded RNA binding;GO:0016787//hydrolase activity;GO:0046914//transition metal ion binding;GO:0016818//hydrolase activity, acting on acid anhydrides, in phosphorus-containing anhydrides;GO:0042625//ATPase coupled…	GO:0044699//single-organism process;GO:0006725//cellular aromatic compound metabolic process;GO:0072521//purine-containing compound metabolic process;GO:0006796//phosphate-containing compound metabolic process;GO:0006139//nucleobase-containing compound metabolic process;GO:1901135//carbohydrate derivative metabolic process;GO:0019693//ribose phosphate metabolic process;GO:0009199//ribonucleoside …
unigene0073710	0.001	1.4034	10.4547	0.000352358	Up	PREDICTED: 40S ribosomal protein S18 [Setaria italica]	ko03010//Ribosome//Translation//Genetic Information Processing	-	-	-
unigene0072155	0.001	1.40253	10.4538	0.000308223	Up	--	-	-	-	-
unigene0025949	0.001	1.39903	10.4502	0.000664358	Up	PREDICTED: 60S ribosomal protein L10a [Phoenix dactylifera]	ko03010//Ribosome//Translation//Genetic Information Processing	GO:0044444//cytoplasmic part;GO:0043229//intracellular organelle;GO:0005840//ribosome;GO:0044391//ribosomal subunit;GO:0044464//cell part;GO:0005623//cell;GO:1990904//ribonucleoprotein complex;GO:0030529//intracellular ribonucleoprotein complex;GO:0043226//organelle;GO:0032991//macromolecular complex;GO:0043232//intracellular non-membrane-bounded organelle;GO:0044446//intracellular organelle part…	GO:0005488//binding;GO:0003676//nucleic acid binding;GO:0097159//organic cyclic compound binding;GO:1901363//heterocyclic compound binding;GO:0005198//structural molecule activity	GO:0071704//organic substance metabolic process;GO:0043170//macromolecule metabolic process;GO:0008152//metabolic process;GO:0010467//gene expression
unigene0048219	0.001	1.3982	10.4494	0.00206968	Up	--	-	-	-	-
unigene0003095	0.001	1.3968	10.4479	0.0045252	Up	PREDICTED: QWRF motif-containing protein 2 [Cicer arietinum]	-	-	-	-
unigene0074126	0.001	1.39653	10.4476	0.000467077	Up	40S ribosomal protein S4 [Cyanidioschyzon merolae strain 10D] [Cyanidioschyzon merolae]	ko03010//Ribosome//Translation//Genetic Information Processing	GO:0030529//intracellular ribonucleoprotein complex;GO:0043232//intracellular non-membrane-bounded organelle;GO:0015935//small ribosomal subunit;GO:0005840//ribosome;GO:0043226//organelle;GO:0005622//intracellular;GO:1990904//ribonucleoprotein complex;GO:0044444//cytoplasmic part;GO:0031974//membrane-enclosed lumen;GO:0070013//intracellular organelle lumen;GO:0032991//macromolecular complex;GO:00…	GO:0003676//nucleic acid binding;GO:1901363//heterocyclic compound binding;GO:0097159//organic cyclic compound binding;GO:0005488//binding;GO:0005198//structural molecule activity	GO:0010467//gene expression;GO:0043170//macromolecule metabolic process;GO:0008152//metabolic process;GO:0071704//organic substance metabolic process
unigene0010487	0.001	1.395	10.446	0.00106549	Up	--	-	-	-	-
unigene0070527	0.001	1.38533	10.436	0.00120233	Up	--	-	-	-	-
unigene0057308	0.001	1.38437	10.435	0.0256929	Up	--	-	-	-	-
unigene0025490	0.001	1.3803	10.4308	0.000206709	Up	--	-	-	-	-
unigene0074291	0.001	1.3803	10.4308	0.000375554	Up	--	-	-	-	-
unigene0061826	0.001	1.37547	10.4257	0.00214544	Up	--	-	-	-	-
unigene0025069	0.001	1.37473	10.4249	0.00265535	Up	--	-	-	-	-
unigene0018469	0.001	1.3734	10.4235	9.26541e-05	Up	RNA-directed DNA polymerase (Reverse transcriptase); Polynucleotidyl transferase, Ribonuclease H fold [Medicago truncatula]	-	-	-	-
unigene0051335	0.001	1.36517	10.4149	6.58138e-06	Up	Retrotransposable element Tf2 [Cajanus cajan]	-	GO:0005623//cell;GO:0043231//intracellular membrane-bounded organelle;GO:0044424//intracellular part;GO:0044464//cell part;GO:0005622//intracellular;GO:0043229//intracellular organelle;GO:0043227//membrane-bounded organelle;GO:0043226//organelle	GO:0003676//nucleic acid binding;GO:0005488//binding;GO:0016740//transferase activity;GO:0003824//catalytic activity;GO:0034061//DNA polymerase activity;GO:0016779//nucleotidyltransferase activity;GO:0016772//transferase activity, transferring phosphorus-containing groups;GO:0097159//organic cyclic compound binding;GO:1901363//heterocyclic compound binding	GO:0009058//biosynthetic process;GO:0006139//nucleobase-containing compound metabolic process;GO:0044238//primary metabolic process;GO:0008152//metabolic process;GO:0043170//macromolecule metabolic process;GO:0044260//cellular macromolecule metabolic process;GO:0071704//organic substance metabolic process;GO:0006260//DNA replication;GO:0006807//nitrogen compound metabolic process;GO:0034641//cell…
unigene0020555	0.001	1.3651	10.4148	0.0132437	Up	--	-	-	-	-
unigene0061982	0.001	1.358	10.4073	0.0234396	Up	--	-	-	-	-
unigene0074706	0.001	1.347	10.3955	0.00010622	Up	PREDICTED: 60S ribosomal protein L4-1 [Erythranthe guttata]	ko03010//Ribosome//Translation//Genetic Information Processing	GO:0044424//intracellular part;GO:0030529//intracellular ribonucleoprotein complex;GO:0005622//intracellular;GO:0005623//cell;GO:0032991//macromolecular complex;GO:1990904//ribonucleoprotein complex;GO:0044464//cell part	GO:0005198//structural molecule activity	GO:0010467//gene expression;GO:0008152//metabolic process;GO:0071704//organic substance metabolic process;GO:0043170//macromolecule metabolic process
unigene0071251	0.001	1.3463	10.3948	0.0247626	Up	PREDICTED: polcalcin Nic t 1 [Glycine max]	ko04626//Plant-pathogen interaction//Environmental adaptation//Organismal Systems	GO:0044464//cell part;GO:0005622//intracellular;GO:0005623//cell;GO:0044424//intracellular part	GO:0005488//binding;GO:0046872//metal ion binding;GO:0043167//ion binding;GO:0043169//cation binding	-
unigene0032540	0.001	1.34513	10.3935	0.000527947	Up	60S ribosomal protein L3 [Blastocystis sp. subtype 4]	ko03010//Ribosome//Translation//Genetic Information Processing	GO:0043228//non-membrane-bounded organelle;GO:0015934//large ribosomal subunit;GO:1990904//ribonucleoprotein complex;GO:0005840//ribosome;GO:0005737//cytoplasm;GO:0044391//ribosomal subunit;GO:0005623//cell;GO:0043229//intracellular organelle;GO:0044422//organelle part;GO:0044424//intracellular part;GO:0044446//intracellular organelle part;GO:0043226//organelle;GO:0043232//intracellular non-membr…	GO:0005198//structural molecule activity	GO:0010467//gene expression;GO:0043170//macromolecule metabolic process;GO:0008152//metabolic process;GO:0071704//organic substance metabolic process
unigene0000031	0.001	1.34427	10.3926	0.00129289	Up	calmodulin [Macrocystis pyrifera]	ko04626//Plant-pathogen interaction//Environmental adaptation//Organismal Systems;ko04070//Phosphatidylinositol signaling system//Signal transduction//Environmental Information Processing	GO:0043227//membrane-bounded organelle;GO:0005623//cell;GO:0043229//intracellular organelle;GO:0005622//intracellular;GO:0043226//organelle;GO:0043231//intracellular membrane-bounded organelle;GO:0044464//cell part;GO:0044424//intracellular part	GO:0005488//binding;GO:0043169//cation binding;GO:0046872//metal ion binding;GO:0043167//ion binding	-
unigene0022642	0.001	1.34403	10.3924	0.0121691	Up	--	-	-	-	-
unigene0068921	0.001	1.33773	10.3856	0.00695338	Up	ATP binding cassette transporter [Lotus japonicus]	-	-	GO:0016818//hydrolase activity, acting on acid anhydrides, in phosphorus-containing anhydrides;GO:0005488//binding;GO:0016462//pyrophosphatase activity;GO:0001883//purine nucleoside binding;GO:0003824//catalytic activity;GO:0032549//ribonucleoside binding;GO:0097367//carbohydrate derivative binding;GO:0016817//hydrolase activity, acting on acid anhydrides;GO:0017111//nucleoside-triphosphatase act…	GO:0006163//purine nucleotide metabolic process;GO:1901292//nucleoside phosphate catabolic process;GO:0072521//purine-containing compound metabolic process;GO:1901136//carbohydrate derivative catabolic process;GO:0044281//small molecule metabolic process;GO:0044270//cellular nitrogen compound catabolic process;GO:1901361//organic cyclic compound catabolic process;GO:0019439//aromatic compound cat…
unigene0031716	0.001	1.33617	10.3839	0.00117721	Up	RPL5A-related protein [Helianthus annuus]	ko03010//Ribosome//Translation//Genetic Information Processing	GO:0016020//membrane;GO:0043233//organelle lumen;GO:0044464//cell part;GO:0044391//ribosomal subunit;GO:0030529//intracellular ribonucleoprotein complex;GO:0005737//cytoplasm;GO:0043228//non-membrane-bounded organelle;GO:0043232//intracellular non-membrane-bounded organelle;GO:0043227//membrane-bounded organelle;GO:0031981//nuclear lumen;GO:0009536//plastid;GO:0044422//organelle part;GO:0032991//…	GO:0019843//rRNA binding;GO:0097159//organic cyclic compound binding;GO:0005198//structural molecule activity;GO:0003723//RNA binding;GO:0005488//binding;GO:0003676//nucleic acid binding;GO:1901363//heterocyclic compound binding	GO:0048513//animal organ development;GO:0044707//single-multicellular organism process;GO:0048731//system development;GO:0044767//single-organism developmental process;GO:0007389//pattern specification process;GO:0009653//anatomical structure morphogenesis;GO:0044699//single-organism process;GO:0009887//organ morphogenesis;GO:0043170//macromolecule metabolic process;GO:0007275//multicellular orga…
unigene0030377	0.001	1.3355	10.3832	0.0121689	Up	PREDICTED: protein NTM1-like 9 isoform X2 [Cicer arietinum]	-	-	GO:1901363//heterocyclic compound binding;GO:0005488//binding;GO:0003676//nucleic acid binding;GO:0097159//organic cyclic compound binding	GO:0016070//RNA metabolic process;GO:0044271//cellular nitrogen compound biosynthetic process;GO:0071704//organic substance metabolic process;GO:0019438//aromatic compound biosynthetic process;GO:0034645//cellular macromolecule biosynthetic process;GO:0044249//cellular biosynthetic process;GO:0097659//nucleic acid-templated transcription;GO:1901362//organic cyclic compound biosynthetic process;GO…
unigene0023402	0.001	1.3344	10.382	0.00502429	Up	exocyst complex component SEC3B [Medicago truncatula]	-	-	-	-
unigene0021031	0.001	1.33173	10.3791	0.0221976	Up	--	-	-	-	-
unigene0002270	0.001	1.3285	10.3756	0.00309779	Up	cytochrome P450 family protein [Medicago truncatula]	ko01210//2-Oxocarboxylic acid metabolism//Global and Overview//Metabolism;ko00460//Cyanoamino acid metabolism//Metabolism of other amino acids//Metabolism;ko00966//Glucosinolate biosynthesis//Biosynthesis of other secondary metabolites//Metabolism	GO:0043227//membrane-bounded organelle;GO:0016020//membrane;GO:0043226//organelle;GO:0044464//cell part;GO:0005623//cell;GO:0043229//intracellular organelle;GO:0044424//intracellular part;GO:0043231//intracellular membrane-bounded organelle;GO:0005622//intracellular	GO:0016491//oxidoreductase activity;GO:0043167//ion binding;GO:0046872//metal ion binding;GO:0043169//cation binding;GO:0003824//catalytic activity;GO:0005488//binding	GO:0016138//glycoside biosynthetic process;GO:1901135//carbohydrate derivative metabolic process;GO:1901576//organic substance biosynthetic process;GO:0044710//single-organism metabolic process;GO:0016137//glycoside metabolic process;GO:0044711//single-organism biosynthetic process;GO:0071704//organic substance metabolic process;GO:1901657//glycosyl compound metabolic process;GO:0044699//single-o…
unigene0072453	0.001	1.3245	10.3712	0.0276102	Up	--	-	-	-	-
unigene0004130	0.001	1.31953	10.3658	0.00187106	Up	--	-	-	-	-
unigene0043791	0.001	1.31923	10.3655	0.000255274	Up	Retrovirus-related Pol polyprotein from transposon TNT 1-94, partial [Glycine soja]	-	-	-	-
unigene0067885	0.001	1.31887	10.3651	0.0152384	Up	PREDICTED: probable GTP diphosphokinase RSH2, chloroplastic [Vigna angularis]	-	-	GO:0003824//catalytic activity	GO:0050896//response to stimulus
unigene0071208	0.001	1.31697	10.363	0.0169286	Up	--	-	-	-	-
unigene0074704	0.001	1.31647	10.3625	0.000495865	Up	--	-	-	-	-
unigene0029687	0.001	1.31407	10.3598	0.000613117	Up	PREDICTED: enolase [Vigna radiata var. radiata] [Vigna radiata]	ko01200//Carbon metabolism//Global and Overview//Metabolism;ko01230//Biosynthesis of amino acids//Global and Overview//Metabolism;ko00010//Glycolysis / Gluconeogenesis//Carbohydrate metabolism//Metabolism;ko03018//RNA degradation//Folding, sorting and degradation//Genetic Information Processing	GO:0044445//cytosolic part;GO:0044435//plastid part;GO:0005911//cell-cell junction;GO:0043227//membrane-bounded organelle;GO:0031975//envelope;GO:0044424//intracellular part;GO:0009536//plastid;GO:0005576//extracellular region;GO:0009532//plastid stroma;GO:0005623//cell;GO:0005622//intracellular;GO:0044446//intracellular organelle part;GO:0043229//intracellular organelle;GO:0031967//organelle env…	GO:0046872//metal ion binding;GO:0016747//transferase activity, transferring acyl groups other than amino-acyl groups;GO:0016408//C-acyltransferase activity;GO:0043169//cation binding;GO:0016740//transferase activity;GO:0003824//catalytic activity;GO:0043167//ion binding;GO:0016746//transferase activity, transferring acyl groups;GO:0046914//transition metal ion binding;GO:0016836//hydro-lyase act…	GO:0016043//cellular component organization;GO:0006950//response to stress;GO:0048856//anatomical structure development;GO:0044710//single-organism metabolic process;GO:0009653//anatomical structure morphogenesis;GO:0032989//cellular component morphogenesis;GO:0008152//metabolic process;GO:0001101//response to acid chemical;GO:0032502//developmental process;GO:0048468//cell development;GO:0009628…
unigene0033242	0.0135	17.7377	10.3596	0.000147593	Up	PREDICTED: olee1-like protein [Cicer arietinum]	-	GO:0044421//extracellular region part;GO:0005576//extracellular region	-	-
unigene0053928	0.001	1.3118	10.3573	0.000425398	Up	RNA-directed DNA polymerase (Reverse transcriptase); Polynucleotidyl transferase, Ribonuclease H fold [Medicago truncatula]	-	-	-	-
unigene0069519	0.001	1.31033	10.3557	0.000329036	Up	--	-	-	-	-
unigene0024824	0.001	1.3075	10.3526	0.000575133	Up	--	-	-	-	-
unigene0033113	0.001	1.30727	10.3523	8.62573e-05	Up	RNA-directed DNA polymerase (Reverse transcriptase); Polynucleotidyl transferase, Ribonuclease H fold [Medicago truncatula]	-	-	-	-
unigene0005651	0.001	1.30603	10.351	0.00454383	Up	--	-	-	-	-
unigene0033233	0.001	1.30593	10.3509	9.3941e-05	Up	--	-	-	-	-
unigene0061101	0.001	1.30507	10.3499	0.0127657	Up	At3g01410 [Arabidopsis thaliana]	-	-	-	-
unigene0054454	0.001	1.30243	10.347	0.000272998	Up	PREDICTED: uncharacterized protein LOC107645636 [Arachis ipaensis]	-	-	-	-
unigene0074505	0.001	1.30177	10.3463	0.00257141	Up	--	-	-	-	-
unigene0071024	0.001	1.3004	10.3447	0.00016429	Up	ubiquitin extension protein 1/2 [Phaeodactylum tricornutum CCAP 1055/1]	ko03010//Ribosome//Translation//Genetic Information Processing	GO:0005623//cell;GO:0030529//intracellular ribonucleoprotein complex;GO:0032991//macromolecular complex;GO:0005622//intracellular;GO:0044424//intracellular part;GO:0044464//cell part;GO:1990904//ribonucleoprotein complex	GO:0005198//structural molecule activity	GO:0010467//gene expression;GO:0043170//macromolecule metabolic process;GO:0071704//organic substance metabolic process;GO:0008152//metabolic process
unigene0019571	0.001	1.2999	10.3442	0.00135443	Up	PREDICTED: ATP-dependent DNA helicase PIF1-like, partial [Arachis duranensis]	-	-	-	-
unigene0063066	0.001	1.2998	10.3441	0.000342669	Up	Ribonuclease H [Medicago truncatula]	-	-	-	-
unigene0002870	0.001	1.296	10.3399	0.000260903	Up	--	-	-	-	-
unigene0000649	0.001	1.29567	10.3395	0.0025391	Up	40S ribosomal protein S2 [Galdieria sulphuraria]	ko03010//Ribosome//Translation//Genetic Information Processing	GO:0043226//organelle;GO:0009536//plastid;GO:0044391//ribosomal subunit;GO:0044464//cell part;GO:0044428//nuclear part;GO:0030054//cell junction;GO:0043232//intracellular non-membrane-bounded organelle;GO:0005623//cell;GO:1990904//ribonucleoprotein complex;GO:0044444//cytoplasmic part;GO:0005634//nucleus;GO:0031981//nuclear lumen;GO:0031974//membrane-enclosed lumen;GO:0030312//external encapsulat…	GO:1901363//heterocyclic compound binding;GO:0005198//structural molecule activity;GO:0005488//binding;GO:0097159//organic cyclic compound binding;GO:0003676//nucleic acid binding	GO:0008152//metabolic process;GO:0043170//macromolecule metabolic process;GO:0010467//gene expression;GO:0071704//organic substance metabolic process
unigene0052780	0.001	1.2944	10.3381	0.0138762	Up	--	-	-	-	-
unigene0061029	0.001	1.29403	10.3377	0.0127696	Up	--	-	-	-	-
unigene0035438	0.001	1.2926	10.3361	0.00304489	Up	--	-	-	-	-
unigene0022019	0.001	1.29237	10.3358	0.0436608	Up	--	-	-	-	-
unigene0058301	0.001	1.29173	10.3351	0.00273289	Up	PREDICTED: G-type lectin S-receptor-like serine/threonine-protein kinase RLK1, partial [Vigna radiata var. radiata] [Vigna radiata]	-	-	GO:0036094//small molecule binding;GO:0003824//catalytic activity;GO:0001882//nucleoside binding;GO:0016740//transferase activity;GO:0016772//transferase activity, transferring phosphorus-containing groups;GO:0032550//purine ribonucleoside binding;GO:0001883//purine nucleoside binding;GO:0032549//ribonucleoside binding;GO:0004672//protein kinase activity;GO:0005488//binding;GO:0016301//kinase act…	GO:0044260//cellular macromolecule metabolic process;GO:0006793//phosphorus metabolic process;GO:0006464//cellular protein modification process;GO:0008152//metabolic process;GO:0071704//organic substance metabolic process;GO:0019538//protein metabolic process;GO:0044238//primary metabolic process;GO:0043412//macromolecule modification;GO:0044237//cellular metabolic process;GO:0043170//macromolecu…
unigene0070760	0.001	1.29093	10.3342	0.00197378	Up	60S ribosomal protein L17A [Hevea brasiliensis]	ko03010//Ribosome//Translation//Genetic Information Processing	GO:0005622//intracellular;GO:0032991//macromolecular complex;GO:0044464//cell part;GO:0030529//intracellular ribonucleoprotein complex;GO:0043226//organelle;GO:0044444//cytoplasmic part;GO:0005737//cytoplasm;GO:0044424//intracellular part;GO:0005840//ribosome;GO:1990904//ribonucleoprotein complex;GO:0005623//cell;GO:0044446//intracellular organelle part;GO:0043229//intracellular organelle;GO:0044…	GO:0005198//structural molecule activity	GO:0008152//metabolic process;GO:0010467//gene expression;GO:0043170//macromolecule metabolic process;GO:0071704//organic substance metabolic process
unigene0074234	0.001	1.28877	10.3318	6.98766e-06	Up	non-ltr retroelement reverse transcriptase [Rosa rugosa]	-	-	-	-
unigene0074274	0.001	1.2886	10.3316	0.000149729	Up	aspartic proteinase [Chlamydomonas reinhardtii]	-	-	GO:0008233//peptidase activity;GO:0003824//catalytic activity;GO:0004175//endopeptidase activity;GO:0016787//hydrolase activity;GO:0070011//peptidase activity, acting on L-amino acid peptides	GO:0044238//primary metabolic process;GO:0071704//organic substance metabolic process;GO:0008152//metabolic process
unigene0003923	0.001	1.28837	10.3313	0.00360601	Up	--	-	-	-	-
unigene0023891	0.001	1.28837	10.3313	0.0130455	Up	PREDICTED: uncharacterized mitochondrial protein AtMg00310-like [Arachis ipaensis]	-	-	-	-
unigene0030974	0.001	1.28737	10.3302	0.00728131	Up	--	-	-	-	-
unigene0072570	0.001	1.28603	10.3287	0.000219846	Up	--	-	-	-	-
unigene0005325	0.001	1.28497	10.3275	0.00161572	Up	--	-	-	-	-
unigene0033377	0.001	1.28423	10.3267	0.0234385	Up	G-type lectin S-receptor-like Serine/Threonine-kinase [Medicago truncatula]	-	-	GO:0016772//transferase activity, transferring phosphorus-containing groups;GO:0016301//kinase activity;GO:0003824//catalytic activity;GO:0016740//transferase activity	GO:0009987//cellular process
unigene0054608	0.001	1.27943	10.3213	0.012377	Up	--	-	-	-	-
unigene0070174	0.001	1.27853	10.3203	0.0205476	Up	--	-	-	-	-
unigene0002492	0.001	1.27683	10.3184	0.00478939	Up	--	-	-	-	-
unigene0024372	0.001	1.27613	10.3176	0.0139391	Up	--	-	-	-	-
unigene0030546	0.001	1.27613	10.3176	0.0139436	Up	--	-	-	-	-
unigene0038982	0.001	1.27613	10.3176	0.0125193	Up	PREDICTED: uncharacterized protein LOC107487310 [Arachis duranensis]	-	-	-	-
unigene0055333	0.001	1.2752	10.3165	0.00434183	Up	--	-	-	-	-
unigene0071528	0.001	1.27073	10.3114	0.0297309	Up	--	-	-	-	-
unigene0061547	0.001	1.26943	10.31	0.00042189	Up	--	-	-	-	-
unigene0024130	0.001	1.26817	10.3085	0.00414978	Up	--	-	-	-	-
unigene0034980	0.001	1.26773	10.308	0.00273563	Up	--	-	-	-	-
unigene0006880	0.001	1.26283	10.3024	7.02721e-05	Up	ribosomal protein S9, component of cytosolic 80S ribosome and 40S small subunit [Chlamydomonas reinhardtii]	ko03010//Ribosome//Translation//Genetic Information Processing	GO:0043233//organelle lumen;GO:0043227//membrane-bounded organelle;GO:0032991//macromolecular complex;GO:0005634//nucleus;GO:0043232//intracellular non-membrane-bounded organelle;GO:0070013//intracellular organelle lumen;GO:0031974//membrane-enclosed lumen;GO:0009536//plastid;GO:0044446//intracellular organelle part;GO:0044464//cell part;GO:0044391//ribosomal subunit;GO:0031981//nuclear lumen;GO:…	GO:1901363//heterocyclic compound binding;GO:0005488//binding;GO:0003676//nucleic acid binding;GO:0003723//RNA binding;GO:0097159//organic cyclic compound binding;GO:0005198//structural molecule activity	GO:0071704//organic substance metabolic process;GO:0008152//metabolic process;GO:0043170//macromolecule metabolic process;GO:0010467//gene expression
unigene0073504	0.001	1.25947	10.2986	0.00713838	Up	--	-	-	-	-
unigene0002893	0.001	1.2588	10.2978	0.00118234	Up	--	-	-	-	-
unigene0029062	0.001	1.253	10.2912	0.0168588	Up	PREDICTED: probable xyloglucan endotransglucosylase/hydrolase protein 23 [Populus euphratica]	-	GO:0005623//cell;GO:0044464//cell part	GO:0016757//transferase activity, transferring glycosyl groups;GO:0016740//transferase activity;GO:0003824//catalytic activity;GO:0016758//transferase activity, transferring hexosyl groups	GO:0044262//cellular carbohydrate metabolic process;GO:0009987//cellular process;GO:0044042//glucan metabolic process;GO:0005976//polysaccharide metabolic process;GO:0071704//organic substance metabolic process;GO:0044264//cellular polysaccharide metabolic process;GO:0008152//metabolic process;GO:0044260//cellular macromolecule metabolic process;GO:0006073//cellular glucan metabolic process;GO:00…
unigene0068252	0.001	1.2526	10.2907	7.89257e-05	Up	Retrovirus-related Pol polyprotein from transposon TNT 1-94 [Cajanus cajan]	-	-	-	-
unigene0003072	0.001	1.24823	10.2857	0.00182175	Up	Chromodomain-helicase-DNA-binding protein 3, partial [Cajanus cajan]	-	-	GO:0005488//binding	-
unigene0003224	0.001	1.2474	10.2847	0.000886166	Up	omega-6-desaturase [Ginkgo biloba]	ko01212//Fatty acid metabolism//Global and Overview//Metabolism;ko01040//Biosynthesis of unsaturated fatty acids//Lipid metabolism//Metabolism	-	GO:0003824//catalytic activity	GO:0044238//primary metabolic process;GO:0008152//metabolic process
unigene0022800	0.001	1.2456	10.2826	0.00074978	Up	PREDICTED: D-galactarolactone cycloisomerase-like [Ziziphus jujuba]	-	-	-	-
unigene0024567	0.001	1.24557	10.2826	0.000188984	Up	Highly similar to dehydrogenase/reductases [Arabidopsis thaliana]	-	-	-	-
unigene0030471	0.001	1.2452	10.2822	1.01176e-05	Up	40S ribosomal protein S3A [Klebsormidium flaccidum]	ko03010//Ribosome//Translation//Genetic Information Processing	GO:0070013//intracellular organelle lumen;GO:0044422//organelle part;GO:0005840//ribosome;GO:0043231//intracellular membrane-bounded organelle;GO:0043226//organelle;GO:0043232//intracellular non-membrane-bounded organelle;GO:0044428//nuclear part;GO:0032991//macromolecular complex;GO:0005622//intracellular;GO:0030529//intracellular ribonucleoprotein complex;GO:0044446//intracellular organelle par…	GO:0005198//structural molecule activity	GO:0071704//organic substance metabolic process;GO:0010467//gene expression;GO:0008152//metabolic process;GO:0043170//macromolecule metabolic process
unigene0029332	0.001	1.24453	10.2814	0.00203361	Up	malate dehydrogenase [Symphyocladia latiuscula]	ko01200//Carbon metabolism//Global and Overview//Metabolism;ko00620//Pyruvate metabolism//Carbohydrate metabolism//Metabolism;ko00270//Cysteine and methionine metabolism//Amino acid metabolism//Metabolism;ko00710//Carbon fixation in photosynthetic organisms//Energy metabolism//Metabolism;ko00630//Glyoxylate and dicarboxylate metabolism//Carbohydrate metabolism//Metabolism;ko00020//Citrate cycle (…	GO:0043226//organelle;GO:0044444//cytoplasmic part;GO:0044422//organelle part;GO:0043229//intracellular organelle;GO:0044464//cell part;GO:0044446//intracellular organelle part;GO:0005622//intracellular;GO:0043231//intracellular membrane-bounded organelle;GO:0044429//mitochondrial part;GO:0044424//intracellular part;GO:0043227//membrane-bounded organelle;GO:0005623//cell;GO:0005737//cytoplasm;GO:…	GO:0003824//catalytic activity;GO:0016491//oxidoreductase activity;GO:0016614//oxidoreductase activity, acting on CH-OH group of donors;GO:0016615//malate dehydrogenase activity	GO:0044763//single-organism cellular process;GO:0005975//carbohydrate metabolic process;GO:0009060//aerobic respiration;GO:0006091//generation of precursor metabolites and energy;GO:0055114//oxidation-reduction process;GO:0044699//single-organism process;GO:0071704//organic substance metabolic process;GO:0044281//small molecule metabolic process;GO:0044237//cellular metabolic process;GO:0043436//…
unigene0021568	0.001	1.2435	10.2802	0.027871	Up	disease resistance protein (TIR-NBS-LRR class) [Medicago truncatula]	-	-	GO:0005488//binding;GO:0097159//organic cyclic compound binding;GO:0036094//small molecule binding;GO:1901363//heterocyclic compound binding	-
unigene0041473	0.001	1.2427	10.2793	0.00210288	Up	PREDICTED: 60S ribosomal protein L19-2-like [Camelina sativa]	ko03010//Ribosome//Translation//Genetic Information Processing	GO:0044391//ribosomal subunit;GO:0043228//non-membrane-bounded organelle;GO:1990904//ribonucleoprotein complex;GO:0005622//intracellular;GO:0015934//large ribosomal subunit;GO:0005737//cytoplasm;GO:0044446//intracellular organelle part;GO:0005623//cell;GO:0043229//intracellular organelle;GO:0005840//ribosome;GO:0032991//macromolecular complex;GO:0043232//intracellular non-membrane-bounded organel…	GO:0005198//structural molecule activity	GO:0009451//RNA modification;GO:0006464//cellular protein modification process;GO:0019222//regulation of metabolic process;GO:0043414//macromolecule methylation;GO:1901576//organic substance biosynthetic process;GO:0060255//regulation of macromolecule metabolic process;GO:0006220//pyrimidine nucleotide metabolic process;GO:1901360//organic cyclic compound metabolic process;GO:0006725//cellular ar…
unigene0010404	0.001	1.2418	10.2782	0.000667952	Up	PREDICTED: aspartic proteinase nepenthesin-1-like [Cicer arietinum]	-	GO:0071944//cell periphery;GO:0044464//cell part;GO:0005618//cell wall;GO:0030312//external encapsulating structure;GO:0005623//cell	GO:0004175//endopeptidase activity;GO:0008233//peptidase activity;GO:0016787//hydrolase activity;GO:0070011//peptidase activity, acting on L-amino acid peptides;GO:0003824//catalytic activity	GO:0010467//gene expression;GO:0016485//protein processing;GO:0051604//protein maturation;GO:0044238//primary metabolic process;GO:0008152//metabolic process;GO:0043170//macromolecule metabolic process;GO:0019538//protein metabolic process;GO:0006508//proteolysis;GO:0071704//organic substance metabolic process
unigene0004606	0.001	1.24173	10.2781	0.0247682	Up	--	-	-	-	-
unigene0023806	0.001	1.24003	10.2762	0.0137689	Up	--	-	-	-	-
unigene0059378	0.001	1.23947	10.2755	0.0194546	Up	--	-	-	-	-
unigene0052719	0.001	1.238	10.2738	0.00083687	Up	--	-	-	-	-
unigene0073275	0.001	1.2366	10.2722	0.00179984	Up	Ribosomal protein L11 [Cynara cardunculus var. scolymus] [Cynara cardunculus]	ko03010//Ribosome//Translation//Genetic Information Processing	GO:0044464//cell part;GO:0009536//plastid;GO:0043226//organelle;GO:0005634//nucleus;GO:0070013//intracellular organelle lumen;GO:0044424//intracellular part;GO:0005623//cell;GO:0005737//cytoplasm;GO:0044428//nuclear part;GO:0043228//non-membrane-bounded organelle;GO:1990904//ribonucleoprotein complex;GO:0031981//nuclear lumen;GO:0043229//intracellular organelle;GO:0043232//intracellular non-membr…	GO:0046872//metal ion binding;GO:0046914//transition metal ion binding;GO:0043169//cation binding;GO:0043167//ion binding;GO:0005488//binding;GO:0005198//structural molecule activity	GO:0050896//response to stimulus;GO:0008152//metabolic process;GO:0071704//organic substance metabolic process;GO:0043170//macromolecule metabolic process;GO:0010467//gene expression;GO:0006950//response to stress
unigene0009803	0.001	1.23587	10.2713	0.00479723	Up	--	-	-	-	-
unigene0067859	0.001	1.23187	10.2666	0.00163113	Up	PREDICTED: metal-nicotianamine transporter YSL3 [Cicer arietinum]	-	-	-	GO:0044763//single-organism cellular process;GO:0009987//cellular process;GO:0050896//response to stimulus;GO:0044699//single-organism process;GO:0010038//response to metal ion;GO:0042221//response to chemical;GO:0010035//response to inorganic substance
unigene0051514	0.001	1.23157	10.2663	0.00204807	Up	DUF2351 family protein [Medicago truncatula]	-	-	-	-
unigene0049929	0.001	1.23133	10.266	0.0387952	Up	--	-	-	-	-
unigene0029935	0.001	1.23097	10.2656	0.0236355	Up	--	-	-	-	-
unigene0019811	0.001	1.23067	10.2652	0.00389026	Up	phytoalexin deficient protein [Medicago truncatula]	-	-	-	-
unigene0037676	0.001	1.22973	10.2641	0.000224695	Up	RNA-directed DNA polymerase (Reverse transcriptase); Polynucleotidyl transferase, Ribonuclease H fold [Medicago truncatula]	-	-	-	-
unigene0063142	0.001	1.2294	10.2637	0.0128312	Up	--	-	-	-	-
unigene0048748	0.001	1.22897	10.2632	0.0195477	Up	--	-	-	-	-
unigene0048497	0.001	1.22823	10.2624	0.00100255	Up	--	-	-	-	-
unigene0067850	0.001	1.22797	10.2621	0.00710156	Up	serine/threonine-protein kinase, partial [Dimocarpus longan]	-	-	GO:0005488//binding;GO:0003824//catalytic activity;GO:0001883//purine nucleoside binding;GO:0001882//nucleoside binding;GO:0016301//kinase activity;GO:0032550//purine ribonucleoside binding;GO:0016772//transferase activity, transferring phosphorus-containing groups;GO:0016773//phosphotransferase activity, alcohol group as acceptor;GO:0016740//transferase activity;GO:0097367//carbohydrate derivati…	GO:0044267//cellular protein metabolic process;GO:0043170//macromolecule metabolic process;GO:0036211//protein modification process;GO:0019538//protein metabolic process;GO:0006796//phosphate-containing compound metabolic process;GO:0044237//cellular metabolic process;GO:0006793//phosphorus metabolic process;GO:0009987//cellular process;GO:0043412//macromolecule modification;GO:0006464//cellular …
unigene0031811	0.001	1.22787	10.2619	3.55998e-05	Up	PREDICTED: uncharacterized oxidoreductase YhdF [Ricinus communis]	-	-	GO:0003824//catalytic activity	-
unigene0053149	0.001	1.22747	10.2615	0.0144574	Up	DUF868 family protein [Medicago truncatula]	-	-	-	-
unigene0011334	0.001	1.22637	10.2602	0.0126303	Up	NAC transcription factor-like protein [Medicago truncatula]	-	-	GO:0005488//binding;GO:0003676//nucleic acid binding;GO:0097159//organic cyclic compound binding;GO:1901363//heterocyclic compound binding	GO:0009059//macromolecule biosynthetic process;GO:0008152//metabolic process;GO:0044260//cellular macromolecule metabolic process;GO:0043170//macromolecule metabolic process;GO:0044249//cellular biosynthetic process;GO:0071704//organic substance metabolic process;GO:0097659//nucleic acid-templated transcription;GO:0090304//nucleic acid metabolic process;GO:0006351//transcription, DNA-templated;GO…
unigene0073169	0.001	1.22237	10.2555	0.0286457	Up	--	-	-	-	-
unigene0002642	0.001	1.2203	10.253	0.00593203	Up	--	-	-	-	-
unigene0049020	0.001	1.21967	10.2523	0.000745182	Up	--	-	-	-	-
unigene0073779	0.001	1.21817	10.2505	0.00025538	Up	peptidase C1A family protein [Blastocystis sp. subtype 4]	-	-	GO:0016787//hydrolase activity;GO:0003824//catalytic activity	-
unigene0070870	0.001	1.21807	10.2504	0.0459995	Up	--	-	-	-	-
unigene0019791	0.001	1.21753	10.2497	0.000165899	Up	Retrovirus-related Pol polyprotein from transposon TNT 1-94 [Cajanus cajan]	-	-	-	-
unigene0035233	0.001	1.2165	10.2485	0.00118066	Up	hypothetical protein MTR_7g031847 [Medicago truncatula]	-	-	-	-
unigene0069988	0.001	1.2135	10.245	8.00784e-05	Up	--	-	-	-	-
unigene0064226	0.001	1.21333	10.2448	0.000831009	Up	--	-	-	-	-
unigene0073733	0.001	1.21133	10.2424	0.0117316	Up	--	-	-	-	-
unigene0051888	0.001	1.20973	10.2405	0.00470933	Up	--	-	-	-	-
unigene0070597	0.001	1.20893	10.2395	0.00702987	Up	hypothetical protein PHAVU_005G099000g [Phaseolus vulgaris]	-	-	-	-
unigene0025412	0.001	1.20763	10.238	0.000571924	Up	Transposon TX1 uncharacterized, partial [Cajanus cajan]	-	-	-	-
unigene0038909	0.001	1.20757	10.2379	0.0109109	Up	organic cation/carnitine transporter [Medicago truncatula]	-	-	-	-
unigene0002985	0.001	1.20597	10.236	7.54641e-06	Up	--	-	-	-	-
unigene0042949	0.001	1.20513	10.235	0.000169361	Up	PREDICTED: 60S ribosomal protein L19-2-like [Camelina sativa]	ko03010//Ribosome//Translation//Genetic Information Processing	GO:0044424//intracellular part;GO:0044464//cell part;GO:0044391//ribosomal subunit;GO:0032991//macromolecular complex;GO:0030529//intracellular ribonucleoprotein complex;GO:0015934//large ribosomal subunit;GO:0043229//intracellular organelle;GO:0044446//intracellular organelle part;GO:0043228//non-membrane-bounded organelle;GO:0044444//cytoplasmic part;GO:1990904//ribonucleoprotein complex;GO:000…	GO:0005198//structural molecule activity	GO:0051276//chromosome organization;GO:0046483//heterocycle metabolic process;GO:0044237//cellular metabolic process;GO:0018205//peptidyl-lysine modification;GO:0018193//peptidyl-amino acid modification;GO:0006725//cellular aromatic compound metabolic process;GO:0071840//cellular component organization or biogenesis;GO:0019637//organophosphate metabolic process;GO:0009892//negative regulation of …
unigene0003480	0.001	1.20443	10.2341	0.000306896	Up	short-chain dehydrogenase/reductase SDR [Monoraphidium neglectum]	-	-	-	-
unigene0039569	0.001	1.2039	10.2335	0.00709231	Up	Retrovirus-related Pol polyprotein from transposon TNT 1-94, partial [Cajanus cajan]	-	-	-	-
unigene0041885	0.001	1.20067	10.2296	0.0204743	Up	--	-	-	-	-
unigene0038734	0.001	1.19903	10.2277	0.00528268	Up	--	-	-	-	-
unigene0068323	0.001	1.1967	10.2248	0.00373106	Up	--	-	-	-	-
unigene0000986	0.001	1.19397	10.2215	0.000697148	Up	--	-	-	-	-
unigene0071544	0.001	1.19313	10.2205	3.79548e-05	Up	--	-	-	-	-
unigene0029688	0.001	1.1931	10.2205	0.00430826	Up	enolase [Monoraphidium neglectum]	ko01200//Carbon metabolism//Global and Overview//Metabolism;ko01230//Biosynthesis of amino acids//Global and Overview//Metabolism;ko00010//Glycolysis / Gluconeogenesis//Carbohydrate metabolism//Metabolism;ko03018//RNA degradation//Folding, sorting and degradation//Genetic Information Processing	GO:0044444//cytoplasmic part;GO:0005737//cytoplasm;GO:0005623//cell;GO:0005829//cytosol;GO:0044464//cell part;GO:0044445//cytosolic part;GO:0044424//intracellular part;GO:0005622//intracellular	GO:0016835//carbon-oxygen lyase activity;GO:0005488//binding;GO:0043169//cation binding;GO:0016836//hydro-lyase activity;GO:0003824//catalytic activity;GO:0043167//ion binding;GO:0046872//metal ion binding;GO:0016829//lyase activity	GO:0009987//cellular process;GO:0044237//cellular metabolic process;GO:0008152//metabolic process;GO:0006091//generation of precursor metabolites and energy
unigene0074590	0.001	1.19027	10.2171	0.0104551	Up	--	-	-	-	-
unigene0072581	0.001	1.18907	10.2156	0.025434	Up	--	-	-	-	-
unigene0048759	0.001	1.18863	10.2151	0.0325588	Up	--	-	-	-	-
unigene0060501	0.001	1.18857	10.215	0.0109737	Up	--	-	-	-	-
unigene0031898	0.001	1.1875	10.2137	0.00169245	Up	elongation factor EF-1 beta subunit [Galdieria sulphuraria]	-	-	-	GO:0008152//metabolic process;GO:0071704//organic substance metabolic process;GO:0044237//cellular metabolic process;GO:0009987//cellular process
unigene0043575	0.001	1.18653	10.2125	0.00230767	Up	--	-	-	-	-
unigene0025487	0.001	1.18343	10.2088	0.00169934	Up	predicted protein [Phaeodactylum tricornutum CCAP 1055/1]	-	-	-	-
unigene0052816	0.001	1.18273	10.2079	0.0436512	Up	hypothetical protein TSUD_210680 [Trifolium subterraneum]	-	-	-	-
unigene0028666	0.001	1.18243	10.2075	0.000145283	Up	PREDICTED: nucleolin-like [Arachis ipaensis]	-	-	-	-
unigene0001386	0.001	1.18233	10.2074	0.000599339	Up	60S ribosomal protein L18-3 [Auxenochlorella protothecoides]	ko03010//Ribosome//Translation//Genetic Information Processing	GO:0043227//membrane-bounded organelle;GO:0043231//intracellular membrane-bounded organelle;GO:0043226//organelle;GO:0044422//organelle part;GO:0016020//membrane;GO:0005623//cell;GO:0043228//non-membrane-bounded organelle;GO:0044446//intracellular organelle part;GO:0030529//intracellular ribonucleoprotein complex;GO:0043229//intracellular organelle;GO:0005622//intracellular;GO:0044444//cytoplasmi…	-	-
unigene0073195	0.001	1.18227	10.2073	0.000325452	Up	PREDICTED: 60S ribosomal protein L36-2-like [Jatropha curcas]	ko03010//Ribosome//Translation//Genetic Information Processing	GO:0005623//cell;GO:0043229//intracellular organelle;GO:0005622//intracellular;GO:0032991//macromolecular complex;GO:1990904//ribonucleoprotein complex;GO:0005737//cytoplasm;GO:0005840//ribosome;GO:0044464//cell part;GO:0043226//organelle;GO:0044444//cytoplasmic part;GO:0043232//intracellular non-membrane-bounded organelle;GO:0030529//intracellular ribonucleoprotein complex;GO:0043228//non-membra…	-	-
unigene0002830	0.001	1.18063	10.2053	2.0472e-05	Up	MFS transporter, SP family, sugar:H+ symporter [Galdieria sulphuraria]	-	-	-	-
unigene0054181	0.001	1.1806	10.2053	0.0216291	Up	--	-	-	-	-
unigene0073654	0.001	1.178	10.2021	0.00122865	Up	F-type H+-transporting ATPase subunit gamma [Galdieria sulphuraria]	ko00190//Oxidative phosphorylation//Energy metabolism//Metabolism	GO:0016020//membrane;GO:0044424//intracellular part;GO:0043227//membrane-bounded organelle;GO:0043226//organelle;GO:0005622//intracellular;GO:0005737//cytoplasm;GO:0044464//cell part;GO:0044444//cytoplasmic part;GO:0043231//intracellular membrane-bounded organelle;GO:0043229//intracellular organelle;GO:0005623//cell	-	GO:0051179//localization;GO:0006810//transport;GO:0051234//establishment of localization;GO:0044699//single-organism process
unigene0074755	0.001	1.17723	10.2012	0.000692803	Up	--	-	-	-	-
unigene0031376	0.001	1.1718	10.1945	3.08463e-05	Up	potassium channel beta subunit 1 [Klebsormidium flaccidum]	-	GO:0005623//cell;GO:0044464//cell part	-	GO:0051234//establishment of localization;GO:0044699//single-organism process;GO:0006810//transport;GO:0044765//single-organism transport;GO:0006812//cation transport;GO:1902578//single-organism localization;GO:0030001//metal ion transport;GO:0051179//localization;GO:0006811//ion transport
unigene0040394	0.001	1.1708	10.1933	5.40492e-05	Up	component of cytosolic 80S ribosome and 60S large subunit [Volvox carteri f. nagariensis]	ko03010//Ribosome//Translation//Genetic Information Processing	GO:0031981//nuclear lumen;GO:0005623//cell;GO:0043227//membrane-bounded organelle;GO:0015934//large ribosomal subunit;GO:0044428//nuclear part;GO:0043226//organelle;GO:0044422//organelle part;GO:0016020//membrane;GO:0044424//intracellular part;GO:0005840//ribosome;GO:0043233//organelle lumen;GO:0043232//intracellular non-membrane-bounded organelle;GO:0032991//macromolecular complex;GO:0044437//va…	GO:0005198//structural molecule activity;GO:0003676//nucleic acid binding;GO:1901363//heterocyclic compound binding;GO:0097159//organic cyclic compound binding;GO:0005488//binding	GO:0071704//organic substance metabolic process;GO:0008152//metabolic process;GO:0043170//macromolecule metabolic process;GO:0010467//gene expression
unigene0072435	0.001	1.1696	10.1918	0.00603628	Up	ribosomal protein L31 [Cyanophora paradoxa]	ko03010//Ribosome//Translation//Genetic Information Processing	GO:0005623//cell;GO:0005911//cell-cell junction;GO:0044422//organelle part;GO:0044391//ribosomal subunit;GO:0044446//intracellular organelle part;GO:0043232//intracellular non-membrane-bounded organelle;GO:0043226//organelle;GO:0043229//intracellular organelle;GO:0043231//intracellular membrane-bounded organelle;GO:0030054//cell junction;GO:0071944//cell periphery;GO:0005622//intracellular;GO:004…	GO:0005198//structural molecule activity	GO:0071704//organic substance metabolic process;GO:0010467//gene expression;GO:0043170//macromolecule metabolic process;GO:0008152//metabolic process
unigene0058749	0.001	1.1685	10.1904	0.0360083	Up	--	-	-	-	-
unigene0070479	0.001	1.16737	10.189	0.0126155	Up	--	-	-	-	-
unigene0051885	0.001	1.1669	10.1885	0.00514731	Up	PREDICTED: protein POOR HOMOLOGOUS SYNAPSIS 1 [Arachis ipaensis]	-	-	-	-
unigene0048403	0.001	1.16527	10.1864	0.0338982	Up	Kinesin-4, partial [Cajanus cajan]	-	GO:0043229//intracellular organelle;GO:0043226//organelle;GO:0043228//non-membrane-bounded organelle;GO:0044464//cell part;GO:0005622//intracellular;GO:0005856//cytoskeleton;GO:0005623//cell;GO:0043232//intracellular non-membrane-bounded organelle;GO:0044424//intracellular part	GO:0097159//organic cyclic compound binding;GO:1901363//heterocyclic compound binding;GO:0005488//binding;GO:0003824//catalytic activity;GO:0036094//small molecule binding	GO:0044699//single-organism process
unigene0050758	0.001	1.1627	10.1833	0.0139358	Up	--	-	-	-	-
unigene0003403	0.001	1.16203	10.1824	0.0175301	Up	--	-	-	-	-
unigene0062154	0.001	1.1613	10.1815	0.0147303	Up	--	-	-	-	-
unigene0026932	0.001	1.1603	10.1803	0.00711832	Up	--	-	-	-	-
unigene0020965	0.001	1.15793	10.1773	0.00246913	Up	--	-	-	-	-
unigene0019555	0.001	1.15767	10.177	0.00472608	Up	PREDICTED: uncharacterized protein LOC107622115 [Arachis ipaensis]	-	-	-	-
unigene0002842	0.001	1.1575	10.1768	0.0010718	Up	--	-	-	-	-
unigene0070682	0.001	1.15737	10.1766	0.00412011	Up	--	-	-	-	-
unigene0021238	0.001	1.15733	10.1766	0.00374271	Up	--	-	-	-	-
unigene0023375	0.001	1.15593	10.1748	0.0387989	Up	--	-	-	-	-
unigene0031653	0.001	1.1557	10.1746	0.0247676	Up	--	-	-	-	-
unigene0028630	0.001	1.15463	10.1732	2.45908e-05	Up	PREDICTED: 60S ribosomal protein L3 [Amborella trichopoda]	ko03010//Ribosome//Translation//Genetic Information Processing	GO:1990904//ribonucleoprotein complex;GO:0044464//cell part;GO:0030529//intracellular ribonucleoprotein complex;GO:0005622//intracellular;GO:0005623//cell;GO:0032991//macromolecular complex;GO:0044424//intracellular part	GO:0005198//structural molecule activity	GO:0043170//macromolecule metabolic process;GO:0008152//metabolic process;GO:0010467//gene expression;GO:0071704//organic substance metabolic process
unigene0069434	0.001	1.15383	10.1722	0.00136633	Up	60S ribosomal protein L11 [Zea mays]	ko03010//Ribosome//Translation//Genetic Information Processing	GO:0030529//intracellular ribonucleoprotein complex;GO:0005622//intracellular;GO:0005623//cell;GO:0044464//cell part;GO:1990904//ribonucleoprotein complex;GO:0044424//intracellular part;GO:0032991//macromolecular complex	GO:0005198//structural molecule activity	GO:0008152//metabolic process;GO:0043170//macromolecule metabolic process;GO:0071704//organic substance metabolic process;GO:0010467//gene expression
unigene0057992	0.001	1.1533	10.1716	0.0124906	Up	--	-	-	-	-
unigene0071675	0.001	1.15313	10.1713	0.00435446	Up	--	-	-	-	-
unigene0034887	0.0254	29.2701	10.1704	0.00111273	Up	hypothetical protein MTR_3g105560 [Medicago truncatula]	-	-	-	-
unigene0028311	0.001	1.1515	10.1693	0.00186045	Up	--	-	-	-	-
unigene0029594	0.001	1.15087	10.1685	0.0276257	Up	PREDICTED: probable endo-beta-1,4-glucanase D [Pyrus x bretschneideri]	ko00500//Starch and sucrose metabolism//Carbohydrate metabolism//Metabolism	-	-	-
unigene0021653	0.001	1.1483	10.1653	0.00441579	Up	Chromodomain-helicase-DNA-binding protein 3, partial [Cajanus cajan]	-	-	-	-
unigene0050654	0.001	1.14707	10.1637	0.0459728	Up	anaphase-promoting complex subunit 5 [Medicago truncatula]	ko04120//Ubiquitin mediated proteolysis//Folding, sorting and degradation//Genetic Information Processing	-	-	-
unigene0074692	0.001	1.1464	10.1629	0.00455668	Up	ribosomal protein [Pteris vittata]	ko03010//Ribosome//Translation//Genetic Information Processing	GO:0005737//cytoplasm;GO:0043229//intracellular organelle;GO:0016020//membrane;GO:0044424//intracellular part;GO:0044464//cell part;GO:0005623//cell;GO:0044422//organelle part;GO:0030054//cell junction;GO:0043226//organelle;GO:0032991//macromolecular complex;GO:0005840//ribosome;GO:0044444//cytoplasmic part;GO:0005622//intracellular;GO:0043232//intracellular non-membrane-bounded organelle;GO:0044…	GO:0005198//structural molecule activity	GO:0051707//response to other organism;GO:0050896//response to stimulus;GO:0043207//response to external biotic stimulus;GO:0008152//metabolic process;GO:0071704//organic substance metabolic process;GO:0010467//gene expression;GO:0009607//response to biotic stimulus;GO:0043170//macromolecule metabolic process;GO:0051704//multi-organism process;GO:0009605//response to external stimulus
unigene0070983	0.001	1.14363	10.1594	2.9875e-05	Up	UDP-glucose pyrophosphorylase [Gracilariopsis lemaneiformis]	ko00500//Starch and sucrose metabolism//Carbohydrate metabolism//Metabolism;ko00520//Amino sugar and nucleotide sugar metabolism//Carbohydrate metabolism//Metabolism;ko00040//Pentose and glucuronate interconversions//Carbohydrate metabolism//Metabolism;ko00052//Galactose metabolism//Carbohydrate metabolism//Metabolism	-	GO:0016772//transferase activity, transferring phosphorus-containing groups;GO:0016779//nucleotidyltransferase activity;GO:0003824//catalytic activity;GO:0016740//transferase activity	-
unigene0069789	0.001	1.14283	10.1584	0.00423926	Up	PREDICTED: probable pectate lyase 4, partial [Phoenix dactylifera]	ko00040//Pentose and glucuronate interconversions//Carbohydrate metabolism//Metabolism	-	-	-
unigene0054537	0.001	1.1427	10.1582	0.009062	Up	--	-	-	-	-
unigene0071048	0.001	1.14233	10.1578	0.00715079	Up	ribosomal protein L27 [Pyrobotrys stellata]	ko03010//Ribosome//Translation//Genetic Information Processing	GO:0005623//cell;GO:0032991//macromolecular complex;GO:0005622//intracellular;GO:0005737//cytoplasm;GO:0044444//cytoplasmic part;GO:0043226//organelle;GO:0043229//intracellular organelle;GO:0043228//non-membrane-bounded organelle;GO:0030529//intracellular ribonucleoprotein complex;GO:0005840//ribosome;GO:1990904//ribonucleoprotein complex;GO:0044424//intracellular part;GO:0044464//cell part;GO:00…	GO:0005198//structural molecule activity	GO:0010467//gene expression;GO:0008152//metabolic process;GO:0071704//organic substance metabolic process;GO:0043170//macromolecule metabolic process
unigene0044807	0.001	1.14037	10.1553	0.00157312	Up	--	-	-	-	-
unigene0020680	0.001	1.14003	10.1549	0.000749853	Up	transketolase, chloroplastic-like [Dorcoceras hygrometricum]	ko01200//Carbon metabolism//Global and Overview//Metabolism;ko01230//Biosynthesis of amino acids//Global and Overview//Metabolism;ko00710//Carbon fixation in photosynthetic organisms//Energy metabolism//Metabolism;ko00030//Pentose phosphate pathway//Carbohydrate metabolism//Metabolism	-	-	-
unigene0025229	0.001	1.1397	10.1544	0.00295582	Up	atp-citrate synthase [Ectocarpus siliculosus]	ko00020//Citrate cycle (TCA cycle)//Carbohydrate metabolism//Metabolism	GO:0005622//intracellular;GO:0005623//cell;GO:0044424//intracellular part;GO:0044464//cell part	GO:0016405//CoA-ligase activity;GO:0036094//small molecule binding;GO:0003824//catalytic activity;GO:0001883//purine nucleoside binding;GO:0016877//ligase activity, forming carbon-sulfur bonds;GO:0032549//ribonucleoside binding;GO:0046912//transferase activity, transferring acyl groups, acyl groups converted into alkyl on transfer;GO:0005488//binding;GO:0097367//carbohydrate derivative binding;GO…	GO:0005975//carbohydrate metabolic process;GO:0044238//primary metabolic process;GO:0071704//organic substance metabolic process;GO:0008152//metabolic process
unigene0042730	0.001	1.13943	10.1541	0.00108979	Up	Sporozoite surface protein 2 [Cajanus cajan]	-	-	-	-
unigene0006809	0.001	1.1381	10.1524	4.05605e-05	Up	histidine kinase-, DNA gyrase B [Medicago truncatula]	-	GO:0043229//intracellular organelle;GO:0005911//cell-cell junction;GO:0043227//membrane-bounded organelle;GO:0031967//organelle envelope;GO:0043226//organelle;GO:0044422//organelle part;GO:0005623//cell;GO:0044435//plastid part;GO:0005622//intracellular;GO:0044444//cytoplasmic part;GO:0043231//intracellular membrane-bounded organelle;GO:0009536//plastid;GO:0005737//cytoplasm;GO:0009526//plastid e…	GO:0097159//organic cyclic compound binding;GO:0016817//hydrolase activity, acting on acid anhydrides;GO:1901363//heterocyclic compound binding;GO:0097367//carbohydrate derivative binding;GO:0003824//catalytic activity;GO:0017111//nucleoside-triphosphatase activity;GO:0016818//hydrolase activity, acting on acid anhydrides, in phosphorus-containing anhydrides;GO:0005488//binding;GO:0032549//ribonu…	GO:0055086//nucleobase-containing small molecule metabolic process;GO:0051172//negative regulation of nitrogen compound metabolic process;GO:0006304//DNA modification;GO:0006306//DNA methylation;GO:0009889//regulation of biosynthetic process;GO:0044281//small molecule metabolic process;GO:1901565//organonitrogen compound catabolic process;GO:1901135//carbohydrate derivative metabolic process;GO:1…
unigene0073536	0.001	1.1378	10.152	0.0114747	Up	--	-	-	-	-
unigene0003026	0.001	1.13633	10.1502	8.08e-05	Up	--	-	-	-	-
unigene0059011	0.001	1.13593	10.1497	0.00297538	Up	PREDICTED: protein disulfide isomerase-like 1-4 [Camelina sativa]	ko04141//Protein processing in endoplasmic reticulum//Folding, sorting and degradation//Genetic Information Processing	GO:0044446//intracellular organelle part;GO:0043227//membrane-bounded organelle;GO:0005623//cell;GO:0044424//intracellular part;GO:0043231//intracellular membrane-bounded organelle;GO:0005622//intracellular;GO:0044437//vacuolar part;GO:0005773//vacuole;GO:0043229//intracellular organelle;GO:0009536//plastid;GO:0044422//organelle part;GO:0043226//organelle;GO:0044444//cytoplasmic part;GO:0005737//…	GO:0016667//oxidoreductase activity, acting on a sulfur group of donors;GO:0016864//intramolecular oxidoreductase activity, transposing S-S bonds;GO:0016491//oxidoreductase activity;GO:0016853//isomerase activity;GO:0016860//intramolecular oxidoreductase activity;GO:0003824//catalytic activity;GO:0015036//disulfide oxidoreductase activity	GO:0043170//macromolecule metabolic process;GO:0006950//response to stress;GO:0019725//cellular homeostasis;GO:0018904//ether metabolic process;GO:0065008//regulation of biological quality;GO:0044267//cellular protein metabolic process;GO:0043412//macromolecule modification;GO:0044249//cellular biosynthetic process;GO:0044699//single-organism process;GO:0065007//biological regulation;GO:0006073//…
unigene0031516	0.001	1.1356	10.1492	0.00249714	Up	eukaryotic elongation factor-1 B gamma [Ectocarpus siliculosus]	-	GO:0005737//cytoplasm;GO:0044424//intracellular part;GO:0005911//cell-cell junction;GO:0016020//membrane;GO:0044464//cell part;GO:0044444//cytoplasmic part;GO:0043229//intracellular organelle;GO:0005623//cell;GO:0005622//intracellular;GO:0043226//organelle;GO:0043227//membrane-bounded organelle;GO:0043231//intracellular membrane-bounded organelle;GO:0030054//cell junction	-	-
unigene0012468	0.001	1.13533	10.1489	0.00599697	Up	--	-	-	-	-
unigene0031976	0.001	1.13197	10.1446	0.00228263	Up	glycoside hydrolase family 1 protein [Medicago truncatula]	ko00500//Starch and sucrose metabolism//Carbohydrate metabolism//Metabolism;ko00940//Phenylpropanoid biosynthesis//Biosynthesis of other secondary metabolites//Metabolism;ko00460//Cyanoamino acid metabolism//Metabolism of other amino acids//Metabolism	GO:0030312//external encapsulating structure;GO:0005618//cell wall;GO:0043231//intracellular membrane-bounded organelle;GO:0005911//cell-cell junction;GO:0043226//organelle;GO:0044464//cell part;GO:0043227//membrane-bounded organelle;GO:0043229//intracellular organelle;GO:0030054//cell junction;GO:0005623//cell;GO:0005622//intracellular;GO:0071944//cell periphery;GO:0044424//intracellular part	GO:0016798//hydrolase activity, acting on glycosyl bonds;GO:0003824//catalytic activity;GO:0016787//hydrolase activity	GO:0032989//cellular component morphogenesis;GO:0016043//cellular component organization;GO:0044238//primary metabolic process;GO:0044767//single-organism developmental process;GO:0030154//cell differentiation;GO:0048869//cellular developmental process;GO:0000902//cell morphogenesis;GO:0048856//anatomical structure development;GO:0048468//cell development;GO:0044763//single-organism cellular proc…
unigene0069310	0.001	1.1286	10.1403	0.00610669	Up	60S ribosomal protein L17-like protein, partial [Panax ginseng]	ko03010//Ribosome//Translation//Genetic Information Processing	GO:0043231//intracellular membrane-bounded organelle;GO:0043233//organelle lumen;GO:0030529//intracellular ribonucleoprotein complex;GO:0032991//macromolecular complex;GO:1990904//ribonucleoprotein complex;GO:0044444//cytoplasmic part;GO:0044422//organelle part;GO:0043228//non-membrane-bounded organelle;GO:0031981//nuclear lumen;GO:0043227//membrane-bounded organelle;GO:0005737//cytoplasm;GO:0044…	GO:0005198//structural molecule activity	GO:0071704//organic substance metabolic process;GO:0008152//metabolic process;GO:0043170//macromolecule metabolic process;GO:0010467//gene expression
unigene0032119	0.001	1.1269	10.1381	0.0282177	Up	--	-	-	-	-
unigene0027957	0.001	1.12673	10.1379	0.0297293	Up	non-LTR retrolelement reverse transcriptase-like protein, related [Medicago truncatula]	-	-	-	-
unigene0050804	0.001	1.12667	10.1378	0.00441854	Up	Humj1 family protein [Populus trichocarpa]	-	-	-	-
unigene0035946	0.001	1.12583	10.1368	0.0140355	Up	eukaryotic translation elongation factor 2, partial [Leucocryptos marina]	-	-	GO:0097367//carbohydrate derivative binding;GO:0016818//hydrolase activity, acting on acid anhydrides, in phosphorus-containing anhydrides;GO:0016462//pyrophosphatase activity;GO:0003824//catalytic activity;GO:0003723//RNA binding;GO:0003676//nucleic acid binding;GO:0005488//binding;GO:0008135//translation factor activity, RNA binding;GO:0001883//purine nucleoside binding;GO:0016787//hydrolase ac…	GO:1901566//organonitrogen compound biosynthetic process;GO:0009261//ribonucleotide catabolic process;GO:0009166//nucleotide catabolic process;GO:0006195//purine nucleotide catabolic process;GO:1901135//carbohydrate derivative metabolic process;GO:0044763//single-organism cellular process;GO:0044699//single-organism process;GO:0009059//macromolecule biosynthetic process;GO:0008152//metabolic proc…
unigene0063479	0.001	1.12477	10.1354	0.000574268	Up	PREDICTED: probable disease resistance protein At5g66900 [Vigna radiata var. radiata] [Vigna radiata]	-	-	-	-
unigene0032012	0.001	1.12433	10.1349	0.00552952	Up	--	-	-	-	-
unigene0023501	0.001	1.12363	10.134	0.00127806	Up	40S ribosomal protein S6e [Galdieria sulphuraria]	ko03010//Ribosome//Translation//Genetic Information Processing	GO:0032991//macromolecular complex;GO:0044464//cell part;GO:0044424//intracellular part;GO:0005623//cell;GO:1990904//ribonucleoprotein complex;GO:0005622//intracellular;GO:0030529//intracellular ribonucleoprotein complex	GO:0005198//structural molecule activity	GO:0043170//macromolecule metabolic process;GO:0010467//gene expression;GO:0008152//metabolic process;GO:0071704//organic substance metabolic process
unigene0047736	0.001	1.12197	10.1318	0.00455881	Up	p21-carboxy-terminal region-binding protein [Medicago truncatula]	-	-	-	-
unigene0003119	0.001	1.12087	10.1304	0.00451488	Up	NAD(P)H dehydrogenase B2 [Medicago truncatula]	-	GO:0043226//organelle;GO:0005622//intracellular;GO:0044464//cell part;GO:0005623//cell;GO:0044429//mitochondrial part;GO:0043227//membrane-bounded organelle;GO:0016020//membrane;GO:0031090//organelle membrane;GO:0044444//cytoplasmic part;GO:0044446//intracellular organelle part;GO:0005737//cytoplasm;GO:0031966//mitochondrial membrane;GO:0043231//intracellular membrane-bounded organelle;GO:0031975…	GO:0003824//catalytic activity;GO:0000166//nucleotide binding;GO:1901265//nucleoside phosphate binding;GO:1901363//heterocyclic compound binding;GO:0005488//binding;GO:0097159//organic cyclic compound binding;GO:0036094//small molecule binding;GO:0043167//ion binding;GO:0046872//metal ion binding;GO:0043169//cation binding	GO:0008152//metabolic process;GO:0044710//single-organism metabolic process;GO:0044699//single-organism process
unigene0065789	0.001	1.12027	10.1296	0.00072838	Up	--	-	-	-	-
unigene0024551	0.001	1.11897	10.128	0.00371403	Up	--	-	-	-	-
unigene0033491	0.001	1.11893	10.1279	0.00111328	Up	Retrovirus-related Pol polyprotein LINE-1, partial [Cajanus cajan]	-	-	-	-
unigene0025678	0.001	1.11863	10.1275	0.0406207	Up	Ribonuclease 3 [Cajanus cajan]	-	-	GO:0003824//catalytic activity;GO:0016787//hydrolase activity	-
unigene0074034	0.001	1.11857	10.1274	0.00452281	Up	--	-	-	-	-
unigene0059248	0.001	1.1142	10.1218	0.0339077	Up	GPI mannosyltransferase-like protein [Medicago truncatula]	ko00563//Glycosylphosphatidylinositol(GPI)-anchor biosynthesis//Glycan biosynthesis and metabolism//Metabolism	-	GO:0003824//catalytic activity;GO:0016740//transferase activity	-
unigene0033196	0.001	1.11267	10.1198	0.0286519	Up	GATA type zinc finger transcription factor family protein [Medicago truncatula]	-	-	GO:0003779//actin binding;GO:0043169//cation binding;GO:0005515//protein binding;GO:0008092//cytoskeletal protein binding;GO:0046914//transition metal ion binding;GO:0043167//ion binding;GO:0005488//binding;GO:0046872//metal ion binding	GO:0044085//cellular component biogenesis;GO:0071840//cellular component organization or biogenesis;GO:0016043//cellular component organization;GO:0022607//cellular component assembly;GO:0009987//cellular process
unigene0014654	0.001	1.1108	10.1174	0.000137049	Up	GroES-like protein [Coccomyxa subellipsoidea C-169]	-	-	-	-
unigene0061378	0.001	1.1099	10.1162	0.00693761	Up	--	-	-	-	-
unigene0070927	0.001	1.1094	10.1156	0.0242442	Up	PREDICTED: 14 kDa proline-rich protein DC2.15-like [Vigna radiata var. radiata] [Vigna radiata]	-	-	-	GO:0010033//response to organic substance;GO:0009719//response to endogenous stimulus;GO:0042221//response to chemical;GO:0009628//response to abiotic stimulus;GO:0006950//response to stress;GO:0009725//response to hormone;GO:0050896//response to stimulus
unigene0033323	0.001	1.10903	10.1151	0.00212238	Up	BnaA01g16320D [Brassica napus]	-	-	GO:0003824//catalytic activity;GO:0016301//kinase activity;GO:0016740//transferase activity;GO:0016772//transferase activity, transferring phosphorus-containing groups	GO:0009987//cellular process
unigene0003067	0.001	1.1074	10.113	0.000856503	Up	--	-	-	-	-
unigene0015702	0.001	1.10717	10.1127	0.0102479	Up	--	-	-	-	-
unigene0023531	0.001	1.1065	10.1118	0.000139386	Up	predicted protein [Hordeum vulgare subsp. vulgare] [Hordeum vulgare]	-	-	-	-
unigene0070452	0.001	1.10623	10.1114	0.00270185	Up	--	-	-	-	-
unigene0072895	0.001	1.10493	10.1097	0.000374071	Up	40S ribosomal protein S17 [Galdieria sulphuraria]	ko03010//Ribosome//Translation//Genetic Information Processing	GO:0070013//intracellular organelle lumen;GO:0044422//organelle part;GO:0044446//intracellular organelle part;GO:0005840//ribosome;GO:0005634//nucleus;GO:0044444//cytoplasmic part;GO:0043227//membrane-bounded organelle;GO:1990904//ribonucleoprotein complex;GO:0044424//intracellular part;GO:0044428//nuclear part;GO:0005623//cell;GO:0030529//intracellular ribonucleoprotein complex;GO:0031981//nucle…	GO:0005198//structural molecule activity	GO:0008152//metabolic process;GO:0043170//macromolecule metabolic process;GO:0010467//gene expression;GO:0071704//organic substance metabolic process
unigene0073711	0.001	1.10487	10.1097	0.00397085	Up	40S ribosomal protein S18 [Klebsormidium flaccidum]	ko03010//Ribosome//Translation//Genetic Information Processing	GO:0043232//intracellular non-membrane-bounded organelle;GO:0031974//membrane-enclosed lumen;GO:0044422//organelle part;GO:0044446//intracellular organelle part;GO:0043228//non-membrane-bounded organelle;GO:0070013//intracellular organelle lumen;GO:0044428//nuclear part;GO:0030054//cell junction;GO:0016020//membrane;GO:0043226//organelle;GO:0030312//external encapsulating structure;GO:0044424//in…	GO:1901363//heterocyclic compound binding;GO:0097159//organic cyclic compound binding;GO:0005198//structural molecule activity;GO:0003676//nucleic acid binding;GO:0005488//binding	GO:0008152//metabolic process;GO:0010467//gene expression;GO:0043170//macromolecule metabolic process;GO:0071704//organic substance metabolic process
unigene0006613	0.001	1.10437	10.109	0.00287325	Up	--	-	-	-	-
unigene0004128	0.0576667	63.6537	10.1083	1.60681e-06	Up	PREDICTED: glucan endo-1,3-beta-glucosidase [Prunus mume]	-	-	GO:0003824//catalytic activity;GO:0016798//hydrolase activity, acting on glycosyl bonds;GO:0016787//hydrolase activity	-
unigene0022558	0.001	1.10377	10.1082	0.0277116	Up	--	-	-	-	-
unigene0068499	0.001	1.1036	10.108	0.00366006	Up	UDP-glycosyltransferase 87A1 [Morus notabilis]	-	-	GO:0003824//catalytic activity;GO:0016740//transferase activity;GO:0016757//transferase activity, transferring glycosyl groups	-
unigene0024220	0.001	1.10197	10.1059	0.0001513	Up	Rtnl1-like, partial [Pfiesteria piscicida]	ko00740//Riboflavin metabolism//Metabolism of cofactors and vitamins//Metabolism	-	-	-
unigene0028614	0.001	1.09823	10.101	0.00341089	Up	--	-	-	-	-
unigene0024110	0.001	1.09793	10.1006	0.000106344	Up	RS8, ribosomal protein 8 [Thalassiosira pseudonana CCMP1335]	ko03010//Ribosome//Translation//Genetic Information Processing	-	-	-
unigene0069858	0.001	1.09627	10.0984	0.0247656	Up	--	-	-	-	-
unigene0002644	0.001	1.09467	10.0963	0.0013346	Up	Transposon TX1 uncharacterized [Cajanus cajan]	-	-	-	-
unigene0047176	0.001	1.0942	10.0957	0.00393597	Up	Retrovirus-related Pol polyprotein from transposon TNT 1-94, partial [Cajanus cajan]	-	-	-	-
unigene0065962	0.001	1.09417	10.0956	0.00739138	Up	--	-	-	-	-
unigene0073015	0.001	1.09313	10.0943	0.00971842	Up	Transposon TX1 uncharacterized [Cajanus cajan]	-	-	-	-
unigene0020709	0.001	1.09233	10.0932	0.00356816	Up	--	-	-	-	-
unigene0042176	0.001	1.09117	10.0917	0.0134731	Up	PREDICTED: probable leucine-rich repeat receptor-like protein kinase At1g35710 [Vitis vinifera]	-	-	GO:0016772//transferase activity, transferring phosphorus-containing groups;GO:0016301//kinase activity;GO:0003824//catalytic activity;GO:0016740//transferase activity	GO:0006796//phosphate-containing compound metabolic process;GO:0008152//metabolic process;GO:0006793//phosphorus metabolic process;GO:0044237//cellular metabolic process;GO:0009987//cellular process;GO:0016310//phosphorylation
unigene0071022	0.001	1.0908	10.0912	0.0268203	Up	PREDICTED: F-box/kelch-repeat protein At3g23880-like [Cicer arietinum]	-	-	-	-
unigene0043863	0.001	1.09013	10.0903	0.00917972	Up	--	-	-	-	-
unigene0070250	0.001	1.0899	10.09	0.00025959	Up	--	-	-	-	-
unigene0004889	0.001	1.08987	10.0899	0.0176271	Up	Methionyl-tRNA synthetase [Theobroma cacao]	-	-	-	-
unigene0011555	0.001	1.0885	10.0881	0.00768983	Up	cytochrome P450 monooxygenase [Glycyrrhiza uralensis]	-	-	-	-
unigene0025826	0.001	1.08803	10.0875	0.0122348	Up	--	-	-	-	-
unigene0022631	0.001	1.08757	10.0869	0.013241	Up	Transposon Ty3-G Gag-Pol polyprotein [Cajanus cajan]	-	-	GO:0016740//transferase activity;GO:0003676//nucleic acid binding;GO:0016779//nucleotidyltransferase activity;GO:0005488//binding;GO:0034061//DNA polymerase activity;GO:0003824//catalytic activity;GO:0016772//transferase activity, transferring phosphorus-containing groups;GO:1901363//heterocyclic compound binding;GO:0097159//organic cyclic compound binding	GO:0006139//nucleobase-containing compound metabolic process;GO:0009058//biosynthetic process;GO:0009059//macromolecule biosynthetic process;GO:0090304//nucleic acid metabolic process;GO:0044260//cellular macromolecule metabolic process;GO:0034645//cellular macromolecule biosynthetic process;GO:0006807//nitrogen compound metabolic process;GO:1901360//organic cyclic compound metabolic process;GO:0…
unigene0001141	0.001	1.0865	10.0855	0.0197672	Up	PREDICTED: F-box protein At2g39490-like [Cicer arietinum]	-	-	-	-
unigene0036861	0.001	1.0843	10.0825	0.0229378	Up	--	-	-	-	-
unigene0030722	0.001	1.08293	10.0807	0.00257838	Up	beta-1 tubulin [Dendrobium catenatum]	ko04145//Phagosome//Transport and catabolism//Cellular Processes	GO:0043229//intracellular organelle;GO:0044464//cell part;GO:0005856//cytoskeleton;GO:0044424//intracellular part;GO:0005622//intracellular;GO:0032991//macromolecular complex;GO:0015630//microtubule cytoskeleton;GO:0005623//cell;GO:0043226//organelle;GO:0043228//non-membrane-bounded organelle;GO:0043232//intracellular non-membrane-bounded organelle	GO:0016787//hydrolase activity;GO:0016818//hydrolase activity, acting on acid anhydrides, in phosphorus-containing anhydrides;GO:0005198//structural molecule activity;GO:0097159//organic cyclic compound binding;GO:0097367//carbohydrate derivative binding;GO:0003824//catalytic activity;GO:0016817//hydrolase activity, acting on acid anhydrides;GO:0032549//ribonucleoside binding;GO:0036094//small mo…	GO:0071704//organic substance metabolic process;GO:1901361//organic cyclic compound catabolic process;GO:0043623//cellular protein complex assembly;GO:0046434//organophosphate catabolic process;GO:0006796//phosphate-containing compound metabolic process;GO:0009150//purine ribonucleotide metabolic process;GO:0046700//heterocycle catabolic process;GO:0006753//nucleoside phosphate metabolic process;…
unigene0031510	0.001	1.08183	10.0793	0.0223457	Up	GATA transcription factor 13 [Cajanus cajan]	-	-	GO:0005488//binding	-
unigene0034952	0.001	1.08143	10.0787	0.00153449	Up	NB-ARC domain disease resistance protein [Medicago truncatula]	-	-	GO:0097159//organic cyclic compound binding;GO:1901363//heterocyclic compound binding;GO:0005488//binding;GO:0097367//carbohydrate derivative binding;GO:0001882//nucleoside binding;GO:0001883//purine nucleoside binding;GO:0036094//small molecule binding;GO:0032550//purine ribonucleoside binding;GO:0032549//ribonucleoside binding	-
unigene0069263	0.001	1.08017	10.077	0.00738977	Up	--	-	-	-	-
unigene0019222	0.001	1.07897	10.0754	0.00441586	Up	--	-	-	-	-
unigene0016234	0.001	1.0783	10.0745	0.0017999	Up	--	-	-	-	-
unigene0021352	0.001	1.07703	10.0728	0.000308608	Up	RNA-directed DNA polymerase (Reverse transcriptase); Ribonuclease H [Medicago truncatula]	-	-	-	-
unigene0022177	0.001	1.0736	10.0682	0.0183483	Up	--	-	-	-	-
unigene0044755	0.001	1.0724	10.0666	0.00395755	Up	--	-	-	-	-
unigene0059184	0.001	1.07203	10.0661	0.00224167	Up	--	-	-	-	-
unigene0057987	0.001	1.071	10.0647	0.0086666	Up	Copia protein [Cajanus cajan]	-	-	-	-
unigene0000300	0.001	1.06993	10.0633	0.020065	Up	--	-	-	-	-
unigene0050072	0.001	1.068	10.0607	0.00410024	Up	--	-	-	-	-
unigene0016211	0.001	1.0673	10.0598	0.00847312	Up	PREDICTED: glycine-rich protein 2-like [Vitis vinifera]	-	-	GO:0003676//nucleic acid binding;GO:1901363//heterocyclic compound binding;GO:0005488//binding;GO:0097159//organic cyclic compound binding;GO:0003677//DNA binding	GO:0006139//nucleobase-containing compound metabolic process;GO:0048731//system development;GO:1901360//organic cyclic compound metabolic process;GO:0043170//macromolecule metabolic process;GO:0044260//cellular macromolecule metabolic process;GO:0009987//cellular process;GO:0061458//reproductive system development;GO:0042221//response to chemical;GO:0048856//anatomical structure development;GO:00…
unigene0064771	0.001	1.06727	10.0597	0.00446923	Up	PREDICTED: 60S ribosomal protein L35a-2 [Brassica oleracea var. oleracea] [Brassica oleracea]	ko03010//Ribosome//Translation//Genetic Information Processing	GO:0044464//cell part;GO:0005622//intracellular;GO:0005623//cell	-	-
unigene0072118	0.001	1.0672	10.0596	0.00185983	Up	eukaryotic initiation factor 4a [Nannochloropsis gaditana]	ko03013//RNA transport//Translation//Genetic Information Processing	GO:0044437//vacuolar part;GO:0044464//cell part;GO:0043227//membrane-bounded organelle;GO:0071944//cell periphery;GO:0005622//intracellular;GO:0005618//cell wall;GO:0043226//organelle;GO:0044424//intracellular part;GO:0005623//cell;GO:0005737//cytoplasm;GO:0044422//organelle part;GO:0043229//intracellular organelle;GO:0005773//vacuole;GO:0044444//cytoplasmic part;GO:0030312//external encapsulatin…	GO:0001882//nucleoside binding;GO:0032549//ribonucleoside binding;GO:0042623//ATPase activity, coupled;GO:0008135//translation factor activity, RNA binding;GO:0016887//ATPase activity;GO:0017111//nucleoside-triphosphatase activity;GO:0016462//pyrophosphatase activity;GO:0003676//nucleic acid binding;GO:0097367//carbohydrate derivative binding;GO:0016787//hydrolase activity;GO:0016818//hydrolase a…	GO:0006412//translation;GO:0009059//macromolecule biosynthetic process;GO:0072523//purine-containing compound catabolic process;GO:0044260//cellular macromolecule metabolic process;GO:0044237//cellular metabolic process;GO:0044699//single-organism process;GO:0009987//cellular process;GO:0034645//cellular macromolecule biosynthetic process;GO:0044763//single-organism cellular process;GO:0009058//b…
unigene0074539	0.001	1.0663	10.0584	1.4833e-05	Up	PREDICTED: 60S acidic ribosomal protein P0 [Cucumis sativus]	ko03010//Ribosome//Translation//Genetic Information Processing	GO:0005737//cytoplasm;GO:0044464//cell part;GO:0030529//intracellular ribonucleoprotein complex;GO:0044424//intracellular part;GO:0043231//intracellular membrane-bounded organelle;GO:1990904//ribonucleoprotein complex;GO:0032991//macromolecular complex;GO:0005622//intracellular;GO:0043228//non-membrane-bounded organelle;GO:0005623//cell;GO:0043226//organelle;GO:0043232//intracellular non-membrane…	-	GO:0050896//response to stimulus
unigene0025389	0.001	1.0632	10.0542	0.00981602	Up	PREDICTED: uncharacterized protein LOC105140108 [Populus euphratica]	-	-	-	-
unigene0072510	0.001	1.0629	10.0538	0.00159452	Up	hypothetical protein COCSUDRAFT_41610 [Coccomyxa subellipsoidea C-169]	-	-	-	-
unigene0004755	0.001	1.06257	10.0533	0.00461117	Up	--	-	-	-	-
unigene0048066	0.001	1.0621	10.0527	0.0167676	Up	--	-	-	-	-
unigene0008349	0.001	1.06167	10.0521	0.00161792	Up	--	-	-	-	-
unigene0022623	0.001	1.0614	10.0518	0.0459858	Up	--	-	-	-	-
unigene0070482	0.001	1.061	10.0512	0.00931168	Up	Pectin lyase-like superfamily protein [Arabidopsis thaliana]	ko00040//Pentose and glucuronate interconversions//Carbohydrate metabolism//Metabolism	-	-	-
unigene0014158	0.001	1.06097	10.0512	0.00552156	Up	--	-	-	-	-
unigene0065356	0.001	1.0597	10.0494	0.0205397	Up	PREDICTED: cysteine-rich receptor-like protein kinase 3 [Arachis ipaensis]	-	-	GO:0003824//catalytic activity;GO:0016740//transferase activity;GO:0016772//transferase activity, transferring phosphorus-containing groups;GO:0016301//kinase activity	-
unigene0029219	0.001	1.05723	10.0461	0.00881321	Up	--	-	-	-	-
unigene0000931	0.001	1.05677	10.0454	0.0153323	Up	PREDICTED: cytochrome P450 6k1-like [Pyrus x bretschneideri]	-	-	GO:0043169//cation binding;GO:0005488//binding;GO:0003824//catalytic activity;GO:0016491//oxidoreductase activity;GO:0043167//ion binding;GO:0046872//metal ion binding	-
unigene0022999	0.001	1.05637	10.0449	0.00346537	Up	--	-	-	-	-
unigene0071173	0.001	1.0563	10.0448	0.0103413	Up	--	-	-	-	-
unigene0018651	0.001	1.05467	10.0426	0.0166398	Up	--	-	-	-	-
unigene0009854	0.001	1.05263	10.0398	0.00159827	Up	MAP7 domain-containing protein 3, partial [Auxenochlorella protothecoides]	-	-	-	-
unigene0006078	0.001	1.0501	10.0363	0.0030898	Up	--	-	-	-	-
unigene0003191	0.001	1.0496	10.0356	0.000580778	Up	EEIG1/EHBP1 protein amino-terminal domain protein [Medicago truncatula]	-	-	-	-
unigene0071491	0.001	1.04943	10.0354	0.00287504	Up	PREDICTED: Werner Syndrome-like exonuclease [Cicer arietinum]	-	-	-	-
unigene0029174	0.001	1.04857	10.0342	0.00588659	Up	--	-	-	-	-
unigene0073260	0.001	1.0484	10.034	0.00124109	Up	--	-	-	-	-
unigene0053106	0.001	1.04657	10.0314	0.0179305	Up	--	-	-	-	-
unigene0071699	0.001	1.0464	10.0312	0.0175262	Up	--	-	-	-	-
unigene0027620	0.001	1.04627	10.031	0.00294109	Up	--	-	-	-	-
unigene0065150	0.001	1.04597	10.0306	0.0149309	Up	--	-	-	-	-
unigene0051373	0.001	1.0454	10.0298	0.0032707	Up	--	-	-	-	-
unigene0026062	0.001	1.0446	10.0287	0.000159693	Up	--	-	-	-	-
unigene0071552	0.001	1.04407	10.028	0.0268274	Up	PREDICTED: rop guanine nucleotide exchange factor 1 isoform X1 [Vigna angularis]	-	-	GO:0005085//guanyl-nucleotide exchange factor activity;GO:0098772//molecular function regulator;GO:0005088//Ras guanyl-nucleotide exchange factor activity	GO:0019222//regulation of metabolic process;GO:0050790//regulation of catalytic activity;GO:0065007//biological regulation;GO:0051336//regulation of hydrolase activity;GO:0065009//regulation of molecular function;GO:0043087//regulation of GTPase activity;GO:0050789//regulation of biological process
unigene0048478	0.001	1.04373	10.0275	0.0137441	Up	--	-	-	-	-
unigene0074618	0.001	1.0432	10.0268	0.00644853	Up	--	-	-	-	-
unigene0061493	0.001	1.04263	10.026	0.00427861	Up	PREDICTED: histone-lysine N-methyltransferase SUVR5 [Ricinus communis]	-	GO:0043228//non-membrane-bounded organelle;GO:0043226//organelle;GO:0043231//intracellular membrane-bounded organelle;GO:0043232//intracellular non-membrane-bounded organelle;GO:0043227//membrane-bounded organelle;GO:0044464//cell part;GO:0005622//intracellular;GO:0043229//intracellular organelle;GO:0044424//intracellular part;GO:0005623//cell	GO:0046914//transition metal ion binding;GO:0016741//transferase activity, transferring one-carbon groups;GO:0046872//metal ion binding;GO:0008168//methyltransferase activity;GO:0008276//protein methyltransferase activity;GO:0016278//lysine N-methyltransferase activity;GO:0043169//cation binding;GO:0043167//ion binding;GO:0008757//S-adenosylmethionine-dependent methyltransferase activity;GO:00038…	GO:0043170//macromolecule metabolic process;GO:0016569//covalent chromatin modification;GO:0043414//macromolecule methylation;GO:0006464//cellular protein modification process;GO:0044267//cellular protein metabolic process;GO:0044699//single-organism process;GO:0044710//single-organism metabolic process;GO:1902589//single-organism organelle organization;GO:0044237//cellular metabolic process;GO:0…
unigene0060677	0.001	1.042	10.0251	0.0163916	Up	--	-	-	-	-
unigene0072247	0.001	1.04187	10.025	0.000486769	Up	malate dehydrogenase [Symphyocladia latiuscula]	ko01200//Carbon metabolism//Global and Overview//Metabolism;ko00620//Pyruvate metabolism//Carbohydrate metabolism//Metabolism;ko00270//Cysteine and methionine metabolism//Amino acid metabolism//Metabolism;ko00710//Carbon fixation in photosynthetic organisms//Energy metabolism//Metabolism;ko00630//Glyoxylate and dicarboxylate metabolism//Carbohydrate metabolism//Metabolism;ko00020//Citrate cycle (…	-	GO:0016491//oxidoreductase activity;GO:0016615//malate dehydrogenase activity;GO:0016614//oxidoreductase activity, acting on CH-OH group of donors;GO:0003824//catalytic activity	GO:0044710//single-organism metabolic process;GO:0044238//primary metabolic process;GO:0005975//carbohydrate metabolic process;GO:0009987//cellular process;GO:0044699//single-organism process;GO:0008152//metabolic process;GO:0044763//single-organism cellular process;GO:0044237//cellular metabolic process;GO:0055114//oxidation-reduction process;GO:0071704//organic substance metabolic process
unigene0049679	0.0122	12.7107	10.0249	0.000979649	Up	PREDICTED: stress-induced protein KIN2 [Cicer arietinum]	-	-	-	-
unigene0006742	0.001	1.04177	10.0248	0.0102891	Up	PREDICTED: tetraspanin-11 [Cicer arietinum]	-	GO:0016020//membrane;GO:0044425//membrane part;GO:0031224//intrinsic component of membrane	-	-
unigene0072504	0.001	1.04147	10.0244	0.0175262	Up	--	-	-	-	-
unigene0019880	0.001	1.04133	10.0242	0.00109055	Up	PREDICTED: probable mannitol dehydrogenase [Vigna angularis]	ko00940//Phenylpropanoid biosynthesis//Biosynthesis of other secondary metabolites//Metabolism	-	-	-
unigene0020084	0.001	1.04023	10.0227	0.00480614	Up	--	-	-	-	-
unigene0003343	0.001	1.0401	10.0225	0.00190433	Up	--	-	-	-	-
unigene0056381	0.001	1.03983	10.0221	0.0247657	Up	--	-	-	-	-
unigene0033232	0.001	1.03957	10.0218	0.00481703	Up	--	-	-	-	-
unigene0024238	0.001	1.03797	10.0195	0.00755629	Up	copia-type polyprotein [Arabidopsis thaliana]	ko03018//RNA degradation//Folding, sorting and degradation//Genetic Information Processing	-	-	-
unigene0048733	0.001	1.03787	10.0194	0.00116864	Up	Retrotransposable element Tf2 [Cajanus cajan]	-	-	-	-
unigene0066258	0.001	1.0364	10.0174	0.0483458	Up	--	-	-	-	-
unigene0066569	0.001	1.0351	10.0156	0.0414177	Up	--	-	-	-	-
unigene0068070	0.001	1.03473	10.015	0.0183442	Up	--	-	-	-	-
unigene0070940	0.001	1.0336	10.0135	0.000430294	Up	non-LTR retroelement reverse transcriptase-like [Arabidopsis thaliana]	-	-	-	-
unigene0049094	0.001	1.03237	10.0117	0.00446152	Up	60S ribosomal protein L18a-2 [Auxenochlorella protothecoides]	ko03010//Ribosome//Translation//Genetic Information Processing	GO:0005622//intracellular;GO:0005623//cell;GO:0044464//cell part;GO:0030529//intracellular ribonucleoprotein complex;GO:0044424//intracellular part;GO:1990904//ribonucleoprotein complex;GO:0032991//macromolecular complex	GO:0005198//structural molecule activity	GO:0071704//organic substance metabolic process;GO:0010467//gene expression;GO:0008152//metabolic process;GO:0043170//macromolecule metabolic process
unigene0073724	0.001	1.0319	10.0111	0.037966	Up	--	-	-	-	-
unigene0074499	0.001	1.0315	10.0105	0.00187744	Up	60S ribosomal protein L6 [Triticum urartu]	ko03010//Ribosome//Translation//Genetic Information Processing	GO:0043232//intracellular non-membrane-bounded organelle;GO:0044424//intracellular part;GO:0044464//cell part;GO:0005622//intracellular;GO:0005737//cytoplasm;GO:0044444//cytoplasmic part;GO:0005623//cell;GO:0043226//organelle;GO:0043228//non-membrane-bounded organelle;GO:0030529//intracellular ribonucleoprotein complex;GO:0043229//intracellular organelle;GO:0032991//macromolecular complex;GO:1990…	-	-
unigene0071155	0.001	1.0308	10.0095	0.0384375	Up	unknow protein [Oryza sativa Japonica Group]	-	-	-	-
unigene0005483	0.001	1.0306	10.0093	0.00157794	Up	--	-	-	-	-
unigene0022697	0.001	1.03053	10.0092	0.0048877	Up	Retrovirus-related Pol polyprotein from transposon 17.6 [Cajanus cajan]	-	-	-	-
unigene0023986	0.001	1.02903	10.0071	0.0218968	Up	polyprotein [Glycine max]	-	-	GO:0016740//transferase activity;GO:0003676//nucleic acid binding;GO:0016779//nucleotidyltransferase activity;GO:0034061//DNA polymerase activity;GO:0005488//binding;GO:1901363//heterocyclic compound binding;GO:0016772//transferase activity, transferring phosphorus-containing groups;GO:0097159//organic cyclic compound binding;GO:0003824//catalytic activity	GO:0044249//cellular biosynthetic process;GO:0009987//cellular process;GO:0006260//DNA replication;GO:1901576//organic substance biosynthetic process;GO:0006807//nitrogen compound metabolic process;GO:0009058//biosynthetic process;GO:0034645//cellular macromolecule biosynthetic process;GO:0006259//DNA metabolic process;GO:1901360//organic cyclic compound metabolic process;GO:0046483//heterocycle …
unigene0044693	0.001	1.02823	10.006	0.00555777	Up	--	-	-	-	-
unigene0029097	0.001	1.0272	10.0045	0.00567663	Up	--	-	-	-	-
unigene0054461	0.001	1.0269	10.0041	0.00570031	Up	--	-	-	-	-
unigene0069404	0.001	1.02603	10.0029	0.00028764	Up	60S ribosomal protein L12-3 [Monoraphidium neglectum]	ko03010//Ribosome//Translation//Genetic Information Processing	GO:0044464//cell part;GO:0043231//intracellular membrane-bounded organelle;GO:0044446//intracellular organelle part;GO:0005634//nucleus;GO:0032991//macromolecular complex;GO:0031981//nuclear lumen;GO:0005623//cell;GO:0043232//intracellular non-membrane-bounded organelle;GO:1990904//ribonucleoprotein complex;GO:0030529//intracellular ribonucleoprotein complex;GO:0044391//ribosomal subunit;GO:00300…	GO:0005198//structural molecule activity;GO:0043167//ion binding;GO:0046872//metal ion binding;GO:0005488//binding;GO:0046914//transition metal ion binding;GO:0043169//cation binding	GO:0050896//response to stimulus;GO:0043170//macromolecule metabolic process;GO:0010467//gene expression;GO:0006950//response to stress;GO:0008152//metabolic process;GO:0071704//organic substance metabolic process
unigene0044390	0.001	1.02523	10.0017	0.0153349	Up	TMV resistance protein N [Glycine soja]	-	-	GO:0036094//small molecule binding;GO:0032549//ribonucleoside binding;GO:0001882//nucleoside binding;GO:0032550//purine ribonucleoside binding;GO:0001883//purine nucleoside binding;GO:1901363//heterocyclic compound binding;GO:0097159//organic cyclic compound binding;GO:0097367//carbohydrate derivative binding;GO:0005488//binding	GO:0009987//cellular process
unigene0050749	0.001	1.0249	10.0013	0.0456043	Up	--	-	-	-	-
unigene0021102	0.001	1.0238	9.99972	0.000813717	Up	--	-	-	-	-
unigene0021401	0.001	1.02307	9.99868	0.00161708	Up	6-phosphogluconate dehydrogenase, partial [Pyropia yezoensis]	ko01200//Carbon metabolism//Global and Overview//Metabolism;ko00480//Glutathione metabolism//Metabolism of other amino acids//Metabolism;ko00030//Pentose phosphate pathway//Carbohydrate metabolism//Metabolism	GO:0005623//cell;GO:0005622//intracellular;GO:0005737//cytoplasm;GO:0044464//cell part;GO:0044424//intracellular part;GO:0044444//cytoplasmic part	GO:0003824//catalytic activity;GO:0016491//oxidoreductase activity;GO:0016614//oxidoreductase activity, acting on CH-OH group of donors;GO:0005488//binding;GO:0016616//oxidoreductase activity, acting on the CH-OH group of donors, NAD or NADP as acceptor;GO:0048037//cofactor binding	GO:0044710//single-organism metabolic process;GO:0008152//metabolic process;GO:0044699//single-organism process
unigene0049589	0.001	1.02307	9.99868	0.00643355	Up	--	-	-	-	-
unigene0072965	0.001	1.02277	9.99826	0.00138132	Up	--	-	-	-	-
unigene0047299	0.001	1.0224	9.99774	0.0387936	Up	--	-	-	-	-
unigene0063949	0.001	1.01973	9.99398	0.00145128	Up	--	-	-	-	-
unigene0074726	0.001	1.01927	9.99332	0.00767427	Up	Retrovirus-related Pol polyprotein from transposon TNT 1-94, partial [Glycine soja]	-	-	-	-
unigene0070619	0.001	1.01917	9.99317	0.00526617	Up	--	-	-	-	-
unigene0054713	0.001	1.01873	9.99256	0.0100554	Up	LRR and NB-ARC domain disease resistance protein [Medicago truncatula]	ko04626//Plant-pathogen interaction//Environmental adaptation//Organismal Systems	-	GO:1901363//heterocyclic compound binding;GO:0005488//binding;GO:0097159//organic cyclic compound binding;GO:0036094//small molecule binding	-
unigene0074738	0.001	1.01793	9.99143	0.00146787	Up	ribosomal protein L32, component of cytosolic 80S ribosome and 60S large subunit [Chlamydomonas reinhardtii]	ko03010//Ribosome//Translation//Genetic Information Processing	GO:0043232//intracellular non-membrane-bounded organelle;GO:0005840//ribosome;GO:0030529//intracellular ribonucleoprotein complex;GO:0043226//organelle;GO:0044446//intracellular organelle part;GO:0044444//cytoplasmic part;GO:1990904//ribonucleoprotein complex;GO:0044424//intracellular part;GO:0044464//cell part;GO:0043229//intracellular organelle;GO:0032991//macromolecular complex;GO:0005737//cyt…	GO:0005198//structural molecule activity	GO:0008152//metabolic process;GO:0071704//organic substance metabolic process;GO:0010467//gene expression;GO:0043170//macromolecule metabolic process
unigene0060281	0.001	1.01783	9.99129	0.00741475	Up	Ribosomal RNA small subunit methyltransferase NEP1 [Morus notabilis]	ko03008//Ribosome biogenesis in eukaryotes//Translation//Genetic Information Processing	-	-	-
unigene0022611	0.001	1.01767	9.99105	0.00560694	Up	PREDICTED: aldehyde dehydrogenase family 2 member C4-like [Vigna angularis]	ko00940//Phenylpropanoid biosynthesis//Biosynthesis of other secondary metabolites//Metabolism	-	GO:0003824//catalytic activity;GO:0016620//oxidoreductase activity, acting on the aldehyde or oxo group of donors, NAD or NADP as acceptor;GO:0016903//oxidoreductase activity, acting on the aldehyde or oxo group of donors;GO:0016491//oxidoreductase activity	GO:0044699//single-organism process;GO:0044710//single-organism metabolic process;GO:0008152//metabolic process
unigene0071619	0.001	1.0174	9.99067	0.000303306	Up	PREDICTED: 40S ribosomal protein S19-like [Musa acuminata subsp. malaccensis] [Musa acuminata]	ko03010//Ribosome//Translation//Genetic Information Processing	GO:0005622//intracellular;GO:1990904//ribonucleoprotein complex;GO:0030529//intracellular ribonucleoprotein complex;GO:0005623//cell;GO:0032991//macromolecular complex;GO:0044464//cell part;GO:0044424//intracellular part	GO:0005198//structural molecule activity	GO:0010467//gene expression;GO:0071704//organic substance metabolic process;GO:0008152//metabolic process;GO:0043170//macromolecule metabolic process
unigene0050698	0.001	1.017	9.9901	0.000540265	Up	NADP-dependent malic enzyme [Medicago truncatula]	ko01200//Carbon metabolism//Global and Overview//Metabolism;ko00620//Pyruvate metabolism//Carbohydrate metabolism//Metabolism;ko00710//Carbon fixation in photosynthetic organisms//Energy metabolism//Metabolism	-	-	-
unigene0058888	0.001	1.017	9.9901	0.0228528	Up	PREDICTED: sucrose transport protein SUC8-like isoform X2 [Glycine max]	-	-	-	GO:0051234//establishment of localization;GO:0051179//localization;GO:0006810//transport;GO:0044699//single-organism process;GO:0044765//single-organism transport;GO:1902578//single-organism localization
unigene0072119	0.001	1.01673	9.98973	9.04609e-06	Up	Retrovirus-related Pol polyprotein LINE-1, partial [Cajanus cajan]	-	-	-	-
unigene0003931	0.001	1.01507	9.98736	0.0121686	Up	LINE-type retrotransposon LIb DNA [Ipomoea batatas]	-	-	-	-
unigene0023853	0.001	1.01507	9.98736	0.0286459	Up	F-box protein interaction domain protein [Medicago truncatula]	-	-	-	-
unigene0034609	0.001	1.01493	9.98717	0.00135702	Up	Retrovirus-related Pol polyprotein LINE-1 [Cajanus cajan]	-	-	-	-
unigene0004040	0.001	1.0149	9.98712	4.61438e-05	Up	--	-	-	-	-
unigene0004094	0.001	1.01473	9.98688	0.00692844	Up	atp-citrate synthase [Phaeodactylum tricornutum CCAP 1055/1]	ko00020//Citrate cycle (TCA cycle)//Carbohydrate metabolism//Metabolism	-	GO:0016740//transferase activity;GO:0003824//catalytic activity	-
unigene0031913	0.001	1.0144	9.98641	0.00389689	Up	Glutamine synthetase cytosolic isozyme [Auxenochlorella protothecoides]	ko01230//Biosynthesis of amino acids//Global and Overview//Metabolism;ko00630//Glyoxylate and dicarboxylate metabolism//Carbohydrate metabolism//Metabolism;ko00250//Alanine, aspartate and glutamate metabolism//Amino acid metabolism//Metabolism;ko00220//Arginine biosynthesis//Amino acid metabolism//Metabolism;ko00910//Nitrogen metabolism//Energy metabolism//Metabolism	GO:0044446//intracellular organelle part;GO:0005623//cell;GO:0005737//cytoplasm;GO:0009507//chloroplast;GO:0044444//cytoplasmic part;GO:0009536//plastid;GO:0043226//organelle;GO:0044434//chloroplast part;GO:0043231//intracellular membrane-bounded organelle;GO:0044464//cell part;GO:0044424//intracellular part;GO:0044422//organelle part;GO:0044435//plastid part;GO:0005622//intracellular;GO:0043229/…	GO:0003824//catalytic activity	-
unigene0073601	0.001	1.0143	9.98627	0.0197809	Up	rps4 gene product (mitochondrion) [Dorcoceras hygrometricum]	ko03010//Ribosome//Translation//Genetic Information Processing	GO:0032991//macromolecular complex;GO:0043231//intracellular membrane-bounded organelle;GO:0005623//cell;GO:0044424//intracellular part;GO:1990904//ribonucleoprotein complex;GO:0009536//plastid;GO:0044446//intracellular organelle part;GO:0043226//organelle;GO:0044422//organelle part;GO:0005737//cytoplasm;GO:0005622//intracellular;GO:0044464//cell part;GO:0044444//cytoplasmic part;GO:0043228//non-…	GO:0097159//organic cyclic compound binding;GO:1901363//heterocyclic compound binding;GO:0005198//structural molecule activity;GO:0003723//RNA binding;GO:0005488//binding;GO:0003676//nucleic acid binding	GO:0008152//metabolic process;GO:0071704//organic substance metabolic process;GO:0010467//gene expression;GO:0043170//macromolecule metabolic process
unigene0022893	0.001	1.01353	9.98518	0.0483112	Up	--	-	-	-	-
unigene0070968	0.001	1.01267	9.98394	0.0212775	Up	--	-	-	-	-
unigene0019660	0.001	1.01237	9.98352	0.00241691	Up	Retrovirus-related Pol polyprotein LINE-1 [Cajanus cajan]	-	-	-	-
unigene0020681	0.001	1.01233	9.98347	0.0110983	Up	transketolase [Blastocystis sp. subtype 4]	ko01200//Carbon metabolism//Global and Overview//Metabolism;ko01230//Biosynthesis of amino acids//Global and Overview//Metabolism;ko00710//Carbon fixation in photosynthetic organisms//Energy metabolism//Metabolism;ko00030//Pentose phosphate pathway//Carbohydrate metabolism//Metabolism	-	-	-
unigene0026619	0.001	1.01233	9.98347	0.0154587	Up	--	-	-	-	-
unigene0073282	0.001	1.01163	9.98247	0.000650507	Up	PREDICTED: 40S ribosomal protein S21-2 [Eucalyptus grandis]	ko03010//Ribosome//Translation//Genetic Information Processing	GO:0043228//non-membrane-bounded organelle;GO:0032991//macromolecular complex;GO:0044424//intracellular part;GO:0005623//cell;GO:0043232//intracellular non-membrane-bounded organelle;GO:0005622//intracellular;GO:1990904//ribonucleoprotein complex;GO:0005840//ribosome;GO:0044464//cell part;GO:0030529//intracellular ribonucleoprotein complex;GO:0005737//cytoplasm;GO:0043226//organelle;GO:0043229//i…	GO:0005198//structural molecule activity	GO:0008152//metabolic process;GO:0010467//gene expression;GO:0043170//macromolecule metabolic process;GO:0071704//organic substance metabolic process
unigene0003215	0.001	1.0116	9.98242	0.00532905	Up	LOB domain protein [Medicago truncatula]	-	-	-	-
unigene0048001	0.001	1.01137	9.98209	0.0113273	Up	PREDICTED: serine/threonine-protein kinase At5g01020-like [Solanum lycopersicum]	-	-	GO:0016772//transferase activity, transferring phosphorus-containing groups;GO:0016740//transferase activity;GO:0003824//catalytic activity	-
unigene0072991	0.001	1.01093	9.98147	0.00392097	Up	--	-	-	-	-
unigene0024363	0.001	1.0096	9.97957	0.00186318	Up	--	-	-	-	-
unigene0019650	0.001	1.0088	9.97842	4.06037e-05	Up	40S ribosomal protein-like protein [Thalassiosira pseudonana CCMP1335]	ko03010//Ribosome//Translation//Genetic Information Processing	GO:0043232//intracellular non-membrane-bounded organelle;GO:0043228//non-membrane-bounded organelle;GO:0005840//ribosome;GO:1990904//ribonucleoprotein complex;GO:0015935//small ribosomal subunit;GO:0043229//intracellular organelle;GO:0030529//intracellular ribonucleoprotein complex;GO:0016020//membrane;GO:0044424//intracellular part;GO:0005622//intracellular;GO:0043231//intracellular membrane-bou…	GO:0005198//structural molecule activity;GO:0016830//carbon-carbon lyase activity;GO:0016831//carboxy-lyase activity;GO:0003824//catalytic activity;GO:0016829//lyase activity	GO:0022618//ribonucleoprotein complex assembly;GO:0009628//response to abiotic stimulus;GO:0016043//cellular component organization;GO:0006970//response to osmotic stress;GO:0006950//response to stress;GO:0010467//gene expression;GO:0022613//ribonucleoprotein complex biogenesis;GO:0008152//metabolic process;GO:0044085//cellular component biogenesis;GO:0034622//cellular macromolecular complex asse…
unigene0069168	0.001	1.00793	9.97718	0.0170847	Up	LRR receptor-like kinase family protein [Medicago truncatula]	-	-	-	-
unigene0022407	0.001	1.00777	9.97695	0.000476419	Up	--	-	-	-	-
unigene0043810	0.001	1.00603	9.97446	0.0178454	Up	--	-	-	-	-
unigene0003774	0.001	1.0049	9.97284	0.00353522	Up	PREDICTED: 60S ribosomal protein L7-2-like [Jatropha curcas]	ko03010//Ribosome//Translation//Genetic Information Processing	GO:0043228//non-membrane-bounded organelle;GO:0030312//external encapsulating structure;GO:0005773//vacuole;GO:0043231//intracellular membrane-bounded organelle;GO:0005634//nucleus;GO:0005737//cytoplasm;GO:0043226//organelle;GO:0044446//intracellular organelle part;GO:0044424//intracellular part;GO:0031981//nuclear lumen;GO:1990904//ribonucleoprotein complex;GO:0043233//organelle lumen;GO:0016020…	-	-
unigene0054973	0.001	1.00377	9.97121	0.0128258	Up	--	-	-	-	-
unigene0003323	0.001	1.0015	9.96795	0.00267026	Up	60S ribosomal protein L15 family protein [Klebsormidium flaccidum]	ko03010//Ribosome//Translation//Genetic Information Processing	GO:0043231//intracellular membrane-bounded organelle;GO:0044444//cytoplasmic part;GO:0044391//ribosomal subunit;GO:0031974//membrane-enclosed lumen;GO:0005773//vacuole;GO:0044437//vacuolar part;GO:0043232//intracellular non-membrane-bounded organelle;GO:0005840//ribosome;GO:0015934//large ribosomal subunit;GO:0031981//nuclear lumen;GO:0005634//nucleus;GO:0044446//intracellular organelle part;GO:0…	GO:0005198//structural molecule activity	GO:0071704//organic substance metabolic process;GO:0010467//gene expression;GO:0043170//macromolecule metabolic process;GO:0008152//metabolic process
unigene0024641	0.001	1.0014	9.9678	0.0124416	Up	LINE-1 reverse transcriptase isogeny, partial [Cajanus cajan]	-	-	-	-
unigene0032123	0.001	1.001	9.96723	0.00819739	Up	transcript antisense to ribosomal rna protein [Nannochloropsis gaditana CCMP526]	-	-	-	-
unigene0024203	0.001	1.00073	9.96684	0.000713203	Up	--	-	-	-	-
unigene0009717	0.001	1.00053	9.96655	0.0074761	Up	LRR receptor-like kinase family protein [Medicago truncatula]	-	GO:0044425//membrane part;GO:0016020//membrane;GO:0031224//intrinsic component of membrane	GO:0003824//catalytic activity;GO:0032549//ribonucleoside binding;GO:0001882//nucleoside binding;GO:0016301//kinase activity;GO:0036094//small molecule binding;GO:0016773//phosphotransferase activity, alcohol group as acceptor;GO:0016740//transferase activity;GO:1901363//heterocyclic compound binding;GO:0097367//carbohydrate derivative binding;GO:0032550//purine ribonucleoside binding;GO:0004672/…	GO:0016310//phosphorylation;GO:0006468//protein phosphorylation;GO:0008152//metabolic process;GO:0044260//cellular macromolecule metabolic process;GO:0006793//phosphorus metabolic process;GO:0043412//macromolecule modification;GO:0043170//macromolecule metabolic process;GO:0006464//cellular protein modification process;GO:0044267//cellular protein metabolic process;GO:0071704//organic substance m…
unigene0021569	0.001	0.999667	9.9653	0.00287174	Up	PREDICTED: agamous-like MADS-box protein AGL12 isoform X1 [Cicer arietinum]	-	GO:0044424//intracellular part;GO:0005623//cell;GO:0043229//intracellular organelle;GO:0044464//cell part;GO:0043231//intracellular membrane-bounded organelle;GO:0005622//intracellular;GO:0043227//membrane-bounded organelle;GO:0043226//organelle	GO:0097159//organic cyclic compound binding;GO:0003676//nucleic acid binding;GO:0005488//binding;GO:0001071//nucleic acid binding transcription factor activity;GO:1901363//heterocyclic compound binding;GO:0005515//protein binding	GO:0044767//single-organism developmental process;GO:0044699//single-organism process;GO:0007275//multicellular organism development;GO:0032502//developmental process;GO:0006807//nitrogen compound metabolic process;GO:0071704//organic substance metabolic process;GO:1901362//organic cyclic compound biosynthetic process;GO:0034645//cellular macromolecule biosynthetic process;GO:0090304//nucleic aci…
unigene0064032	0.001	0.997967	9.96285	0.0230597	Up	--	-	-	-	-
unigene0023892	0.001	0.9972	9.96174	0.00223385	Up	Transposon TX1 uncharacterized, partial [Cajanus cajan]	-	-	-	-
unigene0003919	0.001	0.996733	9.96106	0.000137738	Up	hypothetical protein MTR_3g008190 [Medicago truncatula]	-	-	-	-
unigene0005770	0.001	0.9966	9.96087	0.0406266	Up	--	-	-	-	-
unigene0006666	0.001	0.996433	9.96063	0.0132587	Up	--	-	-	-	-
unigene0038958	0.001	0.9956	9.95942	0.0101937	Up	BnaA08g17720D [Brassica napus]	-	-	-	-
unigene0062387	0.001	0.9954	9.95913	0.0384362	Up	DUF674 family protein [Medicago truncatula]	-	-	-	-
unigene0044220	0.001	0.9948	9.95826	0.0106279	Up	ATP-dependent DNA helicase PIF1 [Cajanus cajan]	-	-	GO:0016818//hydrolase activity, acting on acid anhydrides, in phosphorus-containing anhydrides;GO:0016787//hydrolase activity;GO:0003824//catalytic activity;GO:0016817//hydrolase activity, acting on acid anhydrides;GO:0017111//nucleoside-triphosphatase activity;GO:0016462//pyrophosphatase activity	GO:0046483//heterocycle metabolic process;GO:0008152//metabolic process;GO:1901360//organic cyclic compound metabolic process;GO:0034641//cellular nitrogen compound metabolic process;GO:0044237//cellular metabolic process;GO:0006725//cellular aromatic compound metabolic process;GO:0006139//nucleobase-containing compound metabolic process;GO:0090304//nucleic acid metabolic process;GO:0043170//macr…
unigene0069298	0.001	0.994567	9.95792	0.0071664	Up	60S ribosomal protein L14e [Galdieria sulphuraria]	ko03010//Ribosome//Translation//Genetic Information Processing	-	-	-
unigene0055334	0.001	0.994533	9.95788	0.0228707	Up	--	-	-	-	-
unigene0040004	0.001	0.994233	9.95744	0.00989981	Up	--	-	-	-	-
unigene0052881	0.001	0.994167	9.95734	0.00668926	Up	--	-	-	-	-
unigene0072767	0.001	0.993467	9.95633	0.00543797	Up	large subunit ribosomal protein L22e, cytoplasmic [Guillardia theta CCMP2712]	ko03010//Ribosome//Translation//Genetic Information Processing	GO:0005622//intracellular;GO:0044464//cell part;GO:0005623//cell	-	-
unigene0049750	0.001	0.993333	9.95613	0.0101531	Up	--	-	-	-	-
unigene0065253	0.001	0.9921	9.95434	0.0036494	Up	--	-	-	-	-
unigene0073810	0.001	0.991	9.95274	0.00899364	Up	--	-	-	-	-
unigene0003947	0.001	0.989433	9.95046	0.00426365	Up	urate oxidase II [Chlamydomonas reinhardtii]	ko00230//Purine metabolism//Nucleotide metabolism//Metabolism;ko00232//Caffeine metabolism//Biosynthesis of other secondary metabolites//Metabolism	-	-	-
unigene0070520	0.001	0.9893	9.95026	0.00509398	Up	PREDICTED: 60S ribosomal protein L9-like [Elaeis guineensis]	ko03010//Ribosome//Translation//Genetic Information Processing	GO:0005737//cytoplasm;GO:0030529//intracellular ribonucleoprotein complex;GO:0005622//intracellular;GO:0043231//intracellular membrane-bounded organelle;GO:0009536//plastid;GO:1990904//ribonucleoprotein complex;GO:0016020//membrane;GO:0032991//macromolecular complex;GO:0043228//non-membrane-bounded organelle;GO:0005773//vacuole;GO:0044446//intracellular organelle part;GO:0044444//cytoplasmic part…	-	-
unigene0073105	0.001	0.9893	9.95026	0.00102279	Up	PREDICTED: 60S ribosomal protein L29-2 [Gossypium hirsutum]	ko03010//Ribosome//Translation//Genetic Information Processing	GO:0043231//intracellular membrane-bounded organelle;GO:0031974//membrane-enclosed lumen;GO:0043233//organelle lumen;GO:0015934//large ribosomal subunit;GO:0044424//intracellular part;GO:0043229//intracellular organelle;GO:1990904//ribonucleoprotein complex;GO:0032991//macromolecular complex;GO:0044444//cytoplasmic part;GO:0005623//cell;GO:0070013//intracellular organelle lumen;GO:0044446//intrac…	GO:0005198//structural molecule activity	GO:0043170//macromolecule metabolic process;GO:0071704//organic substance metabolic process;GO:0008152//metabolic process;GO:0010467//gene expression
unigene0062645	0.001	0.989133	9.95002	0.00537262	Up	Kinesin-4 -like protein [Gossypium arboreum]	-	-	-	-
unigene0039168	0.001	0.9887	9.94939	0.0192257	Up	Endo-1,3,1,4-beta-D-glucanase [Cajanus cajan]	-	-	GO:0003824//catalytic activity	-
unigene0034224	0.001	0.9884	9.94895	0.00749129	Up	--	-	-	-	-
unigene0013729	0.001	0.9881	9.94851	0.00423888	Up	--	-	-	-	-
unigene0019012	0.001	0.987633	9.94783	0.0459948	Up	PREDICTED: tetraspanin-11 [Cicer arietinum]	-	GO:0016020//membrane;GO:0044425//membrane part;GO:0031224//intrinsic component of membrane	-	-
unigene0072955	0.001	0.986633	9.94637	0.00104455	Up	PREDICTED: LOW QUALITY PROTEIN: protein FAR1-RELATED SEQUENCE 5, partial [Cicer arietinum]	-	-	-	-
unigene0064506	0.001	0.9853	9.94442	0.0419497	Up	--	-	-	-	-
unigene0024323	0.001	0.984967	9.94393	0.00861722	Up	calreticulin [Pinus taeda]	ko04141//Protein processing in endoplasmic reticulum//Folding, sorting and degradation//Genetic Information Processing;ko04145//Phagosome//Transport and catabolism//Cellular Processes	GO:0005737//cytoplasm;GO:0044422//organelle part;GO:0044444//cytoplasmic part;GO:0005622//intracellular;GO:0043231//intracellular membrane-bounded organelle;GO:0043226//organelle;GO:0044446//intracellular organelle part;GO:0043227//membrane-bounded organelle;GO:0005773//vacuole;GO:0043229//intracellular organelle;GO:0044464//cell part;GO:0044424//intracellular part;GO:0005623//cell	GO:0043169//cation binding;GO:0046872//metal ion binding;GO:0043167//ion binding;GO:0005488//binding	GO:0006950//response to stress;GO:0050896//response to stimulus
unigene0058484	0.001	0.984533	9.9433	0.00700001	Up	--	-	-	-	-
unigene0066222	0.001	0.983567	9.94188	0.00135086	Up	F-box protein [Medicago truncatula]	-	-	-	-
unigene0009130	0.001	0.982167	9.93982	0.0112863	Up	--	-	-	-	-
unigene0046064	0.001	0.981567	9.93894	0.00275149	Up	--	-	-	-	-
unigene0019943	0.001	0.981133	9.93831	0.00933904	Up	mannitol-1-phosphate dehydrogenase [Dunaliella salina]	-	-	GO:0003824//catalytic activity	-
unigene0035796	0.001	0.9809	9.93796	0.00214874	Up	--	-	-	-	-
unigene0024236	0.001	0.9803	9.93708	0.00877794	Up	retrovirus-related Pol polyprotein from transposon TNT 1-94, partial [Dorcoceras hygrometricum]	ko03018//RNA degradation//Folding, sorting and degradation//Genetic Information Processing	-	GO:0005488//binding	-
unigene0073528	0.001	0.979767	9.93629	0.0217295	Up	Terpene synthase like-10 [Daucus carota subsp. sativus] [Daucus carota]	-	-	-	-
unigene0029495	0.001	0.9793	9.93561	0.000405611	Up	ribosomal protein L14b/L23e [Coccomyxa subellipsoidea C-169]	ko03010//Ribosome//Translation//Genetic Information Processing	GO:0043231//intracellular membrane-bounded organelle;GO:0009536//plastid;GO:0043232//intracellular non-membrane-bounded organelle;GO:0044424//intracellular part;GO:0030529//intracellular ribonucleoprotein complex;GO:0043229//intracellular organelle;GO:0031974//membrane-enclosed lumen;GO:1990904//ribonucleoprotein complex;GO:0044446//intracellular organelle part;GO:0044391//ribosomal subunit;GO:00…	GO:0005198//structural molecule activity	GO:0016070//RNA metabolic process;GO:0071704//organic substance metabolic process;GO:0006807//nitrogen compound metabolic process;GO:0044238//primary metabolic process;GO:0034641//cellular nitrogen compound metabolic process;GO:0009451//RNA modification;GO:0008152//metabolic process;GO:0009987//cellular process;GO:0044260//cellular macromolecule metabolic process;GO:0044237//cellular metabolic pr…
unigene0021440	0.001	0.978767	9.93482	0.0489781	Up	Non-LTR retroelement reverse transcriptase-like protein [Theobroma cacao]	-	-	-	-
unigene0012715	0.001	0.978667	9.93467	0.00357403	Up	PREDICTED: DAR GTPase 2, mitochondrial isoform X2 [Arachis ipaensis]	-	-	-	-
unigene0054343	0.001	0.9782	9.93399	0.0311985	Up	--	-	-	-	-
unigene0012345	0.001	0.9771	9.93236	0.00198156	Up	PREDICTED: protein RNA-directed DNA methylation 3-like isoform X2 [Daucus carota subsp. sativus] [Daucus carota]	-	-	GO:0003677//DNA binding;GO:0097159//organic cyclic compound binding;GO:1901363//heterocyclic compound binding;GO:0003676//nucleic acid binding;GO:0005488//binding	GO:0008152//metabolic process;GO:0046483//heterocycle metabolic process;GO:0006139//nucleobase-containing compound metabolic process;GO:0044238//primary metabolic process;GO:0044260//cellular macromolecule metabolic process;GO:0071704//organic substance metabolic process;GO:0006725//cellular aromatic compound metabolic process;GO:0043170//macromolecule metabolic process;GO:0034641//cellular nitro…
unigene0032210	0.001	0.976833	9.93197	0.000866099	Up	--	-	-	-	-
unigene0057739	0.001	0.976133	9.93093	0.016727	Up	--	-	-	-	-
unigene0028065	0.001	0.975467	9.92995	0.00968683	Up	ribosomal protein S11 [Amphidinium carterae]	ko03010//Ribosome//Translation//Genetic Information Processing	GO:0030312//external encapsulating structure;GO:0044444//cytoplasmic part;GO:0043226//organelle;GO:0009536//plastid;GO:0043232//intracellular non-membrane-bounded organelle;GO:0043229//intracellular organelle;GO:0005622//intracellular;GO:0044464//cell part;GO:0005623//cell;GO:0043231//intracellular membrane-bounded organelle;GO:0005840//ribosome;GO:0030054//cell junction;GO:0044446//intracellular…	GO:0003723//RNA binding;GO:0005488//binding;GO:0097159//organic cyclic compound binding;GO:0003676//nucleic acid binding;GO:0005198//structural molecule activity;GO:1901363//heterocyclic compound binding	GO:0010467//gene expression;GO:0008152//metabolic process;GO:0071704//organic substance metabolic process;GO:0043170//macromolecule metabolic process
unigene0002591	0.001	0.975133	9.92946	0.000476579	Up	6-phosphogluconate dehydrogenase, partial [Pyropia yezoensis]	ko01200//Carbon metabolism//Global and Overview//Metabolism;ko00480//Glutathione metabolism//Metabolism of other amino acids//Metabolism;ko00030//Pentose phosphate pathway//Carbohydrate metabolism//Metabolism	GO:0005623//cell;GO:0044444//cytoplasmic part;GO:0005737//cytoplasm;GO:0005622//intracellular;GO:0044424//intracellular part;GO:0044464//cell part	GO:0048037//cofactor binding;GO:0016491//oxidoreductase activity;GO:0016616//oxidoreductase activity, acting on the CH-OH group of donors, NAD or NADP as acceptor;GO:0016614//oxidoreductase activity, acting on CH-OH group of donors;GO:0003824//catalytic activity;GO:0005488//binding	GO:0042221//response to chemical;GO:0044699//single-organism process;GO:0008152//metabolic process;GO:0044710//single-organism metabolic process;GO:0050896//response to stimulus
unigene0030794	0.001	0.974967	9.92921	0.000371055	Up	--	-	-	-	-
unigene0054983	0.001	0.974967	9.92921	0.00332449	Up	PREDICTED: probable fructokinase-6, chloroplastic [Cicer arietinum]	ko00500//Starch and sucrose metabolism//Carbohydrate metabolism//Metabolism;ko00520//Amino sugar and nucleotide sugar metabolism//Carbohydrate metabolism//Metabolism;ko00051//Fructose and mannose metabolism//Carbohydrate metabolism//Metabolism	GO:0005737//cytoplasm;GO:0044435//plastid part;GO:0044424//intracellular part;GO:0043227//membrane-bounded organelle;GO:0043231//intracellular membrane-bounded organelle;GO:0044422//organelle part;GO:0044464//cell part;GO:0009532//plastid stroma;GO:0044444//cytoplasmic part;GO:0044446//intracellular organelle part;GO:0005622//intracellular;GO:0005623//cell;GO:0009536//plastid;GO:0043226//organell…	GO:0016740//transferase activity;GO:0003824//catalytic activity;GO:0016772//transferase activity, transferring phosphorus-containing groups;GO:0016773//phosphotransferase activity, alcohol group as acceptor	GO:0044723//single-organism carbohydrate metabolic process;GO:0071704//organic substance metabolic process;GO:0044281//small molecule metabolic process;GO:0008152//metabolic process;GO:0005996//monosaccharide metabolic process;GO:0044238//primary metabolic process;GO:0044699//single-organism process;GO:0044710//single-organism metabolic process;GO:0016310//phosphorylation;GO:0005975//carbohydrate…
unigene0024911	0.001	0.973833	9.92753	0.00503975	Up	--	-	-	-	-
unigene0025054	0.001	0.971467	9.92402	0.0149914	Up	--	-	-	-	-
unigene0030205	0.001	0.971467	9.92402	0.00428383	Up	--	-	-	-	-
unigene0055251	0.001	0.971233	9.92367	0.0125019	Up	--	-	-	-	-
unigene0049686	0.001	0.9696	9.92125	0.00608575	Up	--	-	-	-	-
unigene0074672	0.001	0.9693	9.9208	0.00103955	Up	PREDICTED: binding partner of ACD11 1 [Citrus sinensis]	-	-	GO:0005488//binding	-
unigene0072633	0.001	0.9689	9.9202	0.0456046	Up	--	-	-	-	-
unigene0074475	0.001	0.968733	9.91996	0.00452589	Up	PREDICTED: aldehyde dehydrogenase family 2 member B7, mitochondrial [Solanum pennellii]	ko00010//Glycolysis / Gluconeogenesis//Carbohydrate metabolism//Metabolism;ko00620//Pyruvate metabolism//Carbohydrate metabolism//Metabolism;ko00040//Pentose and glucuronate interconversions//Carbohydrate metabolism//Metabolism;ko00280//Valine, leucine and isoleucine degradation//Amino acid metabolism//Metabolism;ko00561//Glycerolipid metabolism//Lipid metabolism//Metabolism;ko00330//Arginine and…	-	GO:0016491//oxidoreductase activity;GO:0003824//catalytic activity	GO:0008152//metabolic process
unigene0061728	0.001	0.968533	9.91966	0.00592154	Up	--	-	-	-	-
unigene0046487	0.001	0.9685	9.91961	0.0065045	Up	--	-	-	-	-
unigene0003597	0.001	0.967267	9.91777	0.00634437	Up	UDP glucose dehydrogenase, partial [Amphidinium carterae]	ko00500//Starch and sucrose metabolism//Carbohydrate metabolism//Metabolism;ko00520//Amino sugar and nucleotide sugar metabolism//Carbohydrate metabolism//Metabolism;ko00040//Pentose and glucuronate interconversions//Carbohydrate metabolism//Metabolism;ko00053//Ascorbate and aldarate metabolism//Carbohydrate metabolism//Metabolism	GO:0005737//cytoplasm;GO:0005576//extracellular region;GO:0044464//cell part;GO:0005623//cell;GO:0043226//organelle;GO:0044424//intracellular part;GO:0044444//cytoplasmic part;GO:0043231//intracellular membrane-bounded organelle;GO:0043229//intracellular organelle;GO:0043227//membrane-bounded organelle;GO:0005622//intracellular	GO:0003824//catalytic activity;GO:0016627//oxidoreductase activity, acting on the CH-CH group of donors;GO:0097159//organic cyclic compound binding;GO:1901363//heterocyclic compound binding;GO:1901265//nucleoside phosphate binding;GO:0016614//oxidoreductase activity, acting on CH-OH group of donors;GO:0016616//oxidoreductase activity, acting on the CH-OH group of donors, NAD or NADP as acceptor;G…	GO:0044238//primary metabolic process;GO:0043170//macromolecule metabolic process;GO:0005975//carbohydrate metabolic process;GO:0008152//metabolic process;GO:0071704//organic substance metabolic process;GO:0044710//single-organism metabolic process;GO:0005976//polysaccharide metabolic process;GO:0044699//single-organism process
unigene0006143	0.001	0.9672	9.91767	0.035159	Up	PREDICTED: ankyrin repeat-containing protein At5g02620-like [Prunus mume]	-	-	-	-
unigene0001818	0.001	0.966967	9.91732	0.00193091	Up	--	-	-	-	-
unigene0028515	0.001	0.966467	9.91658	0.00339953	Up	peptidyl-prolyl cis-trans isomerase [Scenedesmus sp. FKBP]	-	-	-	-
unigene0029295	0.001	0.9654	9.91498	0.00875593	Up	receptor-like kinase [Medicago truncatula]	-	GO:0044425//membrane part;GO:0016020//membrane;GO:0031224//intrinsic component of membrane	GO:0036094//small molecule binding;GO:0005488//binding;GO:0003824//catalytic activity;GO:0097159//organic cyclic compound binding;GO:0016740//transferase activity;GO:0001882//nucleoside binding;GO:0004672//protein kinase activity;GO:0032550//purine ribonucleoside binding;GO:0097367//carbohydrate derivative binding;GO:1901363//heterocyclic compound binding;GO:0016772//transferase activity, transfe…	GO:0006468//protein phosphorylation;GO:0043412//macromolecule modification;GO:0006796//phosphate-containing compound metabolic process;GO:0009987//cellular process;GO:0044237//cellular metabolic process;GO:0044260//cellular macromolecule metabolic process;GO:0019538//protein metabolic process;GO:0006793//phosphorus metabolic process;GO:0043170//macromolecule metabolic process;GO:0071704//organic …
unigene0023179	0.001	0.964733	9.91399	0.00791958	Up	--	-	-	-	-
unigene0012421	0.001	0.9647	9.91394	0.014583	Up	--	-	-	-	-
unigene0022622	0.001	0.964033	9.91294	0.0223826	Up	--	-	-	-	-
unigene0003311	0.001	0.963733	9.91249	0.000106095	Up	transaldolase (chromatophore) [Paulinella chromatophora]	ko01200//Carbon metabolism//Global and Overview//Metabolism;ko01230//Biosynthesis of amino acids//Global and Overview//Metabolism;ko00030//Pentose phosphate pathway//Carbohydrate metabolism//Metabolism	GO:0005623//cell;GO:0044424//intracellular part;GO:0005622//intracellular;GO:0044464//cell part	GO:0003824//catalytic activity;GO:0016740//transferase activity	GO:0044238//primary metabolic process;GO:0005975//carbohydrate metabolic process;GO:0008152//metabolic process;GO:0071704//organic substance metabolic process
unigene0021821	0.001	0.963233	9.91174	0.0219619	Up	--	-	-	-	-
unigene0031566	0.001	0.9622	9.91019	0.0082366	Up	LINE-1 reverse transcriptase isogeny [Cajanus cajan]	-	-	-	-
unigene0063207	0.001	0.961133	9.90859	0.017609	Up	--	-	-	-	-
unigene0022964	0.001	0.9602	9.90719	0.0325653	Up	early nodulin-like protein [Medicago truncatula]	-	-	-	-
unigene0040585	0.001	0.959533	9.90619	0.015639	Up	--	-	-	-	-
unigene0031835	0.001	0.959267	9.90579	0.0021486	Up	translationally controlled tumor protein [Klebsormidium flaccidum]	-	GO:0044444//cytoplasmic part;GO:0043226//organelle;GO:0043227//membrane-bounded organelle;GO:0043231//intracellular membrane-bounded organelle;GO:0044464//cell part;GO:0005737//cytoplasm;GO:0005623//cell;GO:0043229//intracellular organelle;GO:0044424//intracellular part;GO:0005622//intracellular	-	GO:0032502//developmental process;GO:0048856//anatomical structure development;GO:0044699//single-organism process;GO:0016043//cellular component organization;GO:0040007//growth;GO:0065007//biological regulation;GO:0044763//single-organism cellular process;GO:0032501//multicellular organismal process;GO:0071840//cellular component organization or biogenesis;GO:0050789//regulation of biological pr…
unigene0022048	0.001	0.958567	9.90473	0.000273226	Up	predicted protein [Hordeum vulgare subsp. vulgare] [Hordeum vulgare]	-	-	-	-
unigene0032539	0.001	0.957367	9.90293	0.0276693	Up	PREDICTED: 60S ribosomal protein L3 [Oryza brachyantha]	ko03010//Ribosome//Translation//Genetic Information Processing	GO:0005911//cell-cell junction;GO:0031981//nuclear lumen;GO:0030054//cell junction;GO:0044391//ribosomal subunit;GO:0005622//intracellular;GO:0043233//organelle lumen;GO:0005737//cytoplasm;GO:0043228//non-membrane-bounded organelle;GO:0030529//intracellular ribonucleoprotein complex;GO:0043227//membrane-bounded organelle;GO:0005840//ribosome;GO:0070013//intracellular organelle lumen;GO:0044424//i…	GO:0005198//structural molecule activity	GO:0043170//macromolecule metabolic process;GO:0008152//metabolic process;GO:0010467//gene expression;GO:0071704//organic substance metabolic process
unigene0031432	0.001	0.957067	9.90248	0.0234333	Up	--	-	-	-	-
unigene0025889	0.001	0.9568	9.90207	0.0149702	Up	--	-	-	-	-
unigene0067416	0.001	0.956467	9.90157	0.0213359	Up	PREDICTED: zinc transporter 1-like isoform X2 [Glycine max]	-	GO:0031224//intrinsic component of membrane;GO:0044425//membrane part;GO:0016020//membrane	GO:0008324//cation transmembrane transporter activity;GO:0005215//transporter activity;GO:0022892//substrate-specific transporter activity;GO:0022890//inorganic cation transmembrane transporter activity;GO:0022891//substrate-specific transmembrane transporter activity;GO:0046873//metal ion transmembrane transporter activity;GO:0046915//transition metal ion transmembrane transporter activity;GO:00…	GO:0006811//ion transport;GO:0000041//transition metal ion transport;GO:0009987//cellular process;GO:0044765//single-organism transport;GO:0044763//single-organism cellular process;GO:0006810//transport;GO:0030001//metal ion transport;GO:0051234//establishment of localization;GO:0072511//divalent inorganic cation transport;GO:0051179//localization;GO:0044699//single-organism process;GO:0006829//z…
unigene0071891	0.001	0.956133	9.90107	0.00395615	Up	--	-	-	-	-
unigene0069782	0.001	0.954967	9.89931	0.00564633	Up	--	-	-	-	-
unigene0065250	0.001	0.954467	9.89855	0.0459804	Up	--	-	-	-	-
unigene0034532	0.001	0.9541	9.898	0.026821	Up	--	-	-	-	-
unigene0022242	0.001	0.953833	9.89759	0.00390608	Up	--	-	-	-	-
unigene0024089	0.001	0.9538	9.89754	0.00175861	Up	--	-	-	-	-
unigene0070799	0.001	0.953467	9.89704	0.00355654	Up	--	-	-	-	-
unigene0022698	0.001	0.952567	9.89568	0.0083257	Up	Retrotransposable element Tf2 [Cajanus cajan]	-	-	-	-
unigene0015820	0.001	0.952267	9.89522	0.000882889	Up	hypothetical protein KK1_025901, partial [Cajanus cajan]	-	-	-	-
unigene0041774	0.001	0.9518	9.89451	0.00761996	Up	PREDICTED: zinc finger MYM-type protein 1-like [Capsicum annuum]	-	-	-	-
unigene0019129	0.001	0.951733	9.89441	0.00486235	Up	--	-	-	-	-
unigene0065548	0.001	0.951433	9.89396	0.0397914	Up	--	-	-	-	-
unigene0048585	0.001	0.951267	9.89371	0.000663847	Up	transmembrane protein, putative [Medicago truncatula]	-	-	-	-
unigene0026620	0.001	0.950867	9.8931	0.0146118	Up	--	-	-	-	-
unigene0071135	0.001	0.9506	9.89269	9.01932e-05	Up	small subunit ribosomal protein S2e [Nannochloropsis gaditana CCMP526]	ko03010//Ribosome//Translation//Genetic Information Processing	GO:0005840//ribosome;GO:0030529//intracellular ribonucleoprotein complex;GO:0071944//cell periphery;GO:0043232//intracellular non-membrane-bounded organelle;GO:0044428//nuclear part;GO:0005911//cell-cell junction;GO:0043231//intracellular membrane-bounded organelle;GO:0005737//cytoplasm;GO:0043229//intracellular organelle;GO:0005622//intracellular;GO:0016020//membrane;GO:0043226//organelle;GO:004…	GO:0005198//structural molecule activity;GO:0097159//organic cyclic compound binding;GO:0003676//nucleic acid binding;GO:1901363//heterocyclic compound binding;GO:0005488//binding	GO:0010467//gene expression;GO:0043170//macromolecule metabolic process;GO:0008152//metabolic process;GO:0071704//organic substance metabolic process
unigene0059597	0.001	0.9504	9.89239	0.00687643	Up	PREDICTED: putative nuclease HARBI1 [Vigna angularis]	-	-	-	-
unigene0016192	0.001	0.949733	9.89138	0.00447379	Up	--	-	-	-	-
unigene0071613	0.001	0.948633	9.88971	0.00234191	Up	--	-	-	-	-
unigene0027290	0.001	0.9482	9.88905	0.0183264	Up	Sporozoite surface protein 2 [Cajanus cajan]	-	-	-	-
unigene0029080	0.001	0.947967	9.88869	9.41167e-05	Up	--	-	-	-	-
unigene0074714	0.001	0.947733	9.88834	0.0226915	Up	--	-	-	-	-
unigene0073821	0.001	0.947233	9.88758	3.22362e-05	Up	receptor for activated protein kinase C [Chondrus crispus]	-	GO:0005634//nucleus;GO:0005622//intracellular;GO:0005840//ribosome;GO:0009536//plastid;GO:0005623//cell;GO:0044424//intracellular part;GO:0070013//intracellular organelle lumen;GO:0044444//cytoplasmic part;GO:0044464//cell part;GO:0043231//intracellular membrane-bounded organelle;GO:0043229//intracellular organelle;GO:0032991//macromolecular complex;GO:0043227//membrane-bounded organelle;GO:00319…	GO:0016772//transferase activity, transferring phosphorus-containing groups;GO:0016740//transferase activity;GO:0003824//catalytic activity	GO:0010467//gene expression;GO:0043043//peptide biosynthetic process;GO:1901566//organonitrogen compound biosynthetic process;GO:0044237//cellular metabolic process;GO:0032501//multicellular organismal process;GO:0032502//developmental process;GO:0050896//response to stimulus;GO:0044763//single-organism cellular process;GO:0010033//response to organic substance;GO:0009755//hormone-mediated signal…
unigene0037680	0.001	0.947	9.88722	0.00562043	Up	Retrovirus-related Pol polyprotein LINE-1 [Cajanus cajan]	-	-	-	-
unigene0049685	0.001	0.946967	9.88717	0.0224302	Up	--	-	-	-	-
unigene0048158	0.001	0.9462	9.886	0.00879952	Up	--	-	-	-	-
unigene0047653	0.001	0.945067	9.88427	0.0483403	Up	--	-	-	-	-
unigene0028750	0.001	0.944667	9.88366	0.000169375	Up	--	-	-	-	-
unigene0051511	0.001	0.944	9.88264	0.00513288	Up	--	-	-	-	-
unigene0047937	0.001	0.943933	9.88254	0.0156671	Up	--	-	-	-	-
unigene0001182	0.001	0.943167	9.88137	0.0012074	Up	40S ribosomal protein S20-1 [Monoraphidium neglectum]	ko03010//Ribosome//Translation//Genetic Information Processing	GO:0044424//intracellular part;GO:0043229//intracellular organelle;GO:0005622//intracellular;GO:0005623//cell;GO:1990904//ribonucleoprotein complex;GO:0044391//ribosomal subunit;GO:0030529//intracellular ribonucleoprotein complex;GO:0030312//external encapsulating structure;GO:0044428//nuclear part;GO:0005911//cell-cell junction;GO:0043228//non-membrane-bounded organelle;GO:0071944//cell peripher…	GO:1901363//heterocyclic compound binding;GO:0005488//binding;GO:0097159//organic cyclic compound binding;GO:0005198//structural molecule activity;GO:0003676//nucleic acid binding	GO:0008152//metabolic process;GO:0010467//gene expression;GO:0043170//macromolecule metabolic process;GO:0071704//organic substance metabolic process
unigene0072205	0.001	0.941933	9.87948	0.00679942	Up	ribosomal protein S23e [Oxyrrhis marina]	ko03010//Ribosome//Translation//Genetic Information Processing	GO:0030529//intracellular ribonucleoprotein complex;GO:0044391//ribosomal subunit;GO:0043229//intracellular organelle;GO:0031974//membrane-enclosed lumen;GO:0005840//ribosome;GO:0044424//intracellular part;GO:1990904//ribonucleoprotein complex;GO:0043233//organelle lumen;GO:0015935//small ribosomal subunit;GO:0070013//intracellular organelle lumen;GO:0043232//intracellular non-membrane-bounded or…	GO:0005198//structural molecule activity	GO:0071704//organic substance metabolic process;GO:0008152//metabolic process;GO:0010467//gene expression;GO:0043170//macromolecule metabolic process
unigene0069415	0.001	0.941567	9.87892	0.0297287	Up	Sporozoite surface protein 2 [Cajanus cajan]	-	-	-	-
unigene0031614	0.001	0.941333	9.87856	0.00135819	Up	alpha tubulin, partial [Achnanthes kuwaitensis]	ko04145//Phagosome//Transport and catabolism//Cellular Processes	GO:0005622//intracellular;GO:0044424//intracellular part;GO:0043226//organelle;GO:0015630//microtubule cytoskeleton;GO:0005623//cell;GO:0044464//cell part;GO:0043228//non-membrane-bounded organelle;GO:0043229//intracellular organelle;GO:0005856//cytoskeleton;GO:0032991//macromolecular complex;GO:0043232//intracellular non-membrane-bounded organelle	GO:0016818//hydrolase activity, acting on acid anhydrides, in phosphorus-containing anhydrides;GO:0097367//carbohydrate derivative binding;GO:0097159//organic cyclic compound binding;GO:0016787//hydrolase activity;GO:0016462//pyrophosphatase activity;GO:0016817//hydrolase activity, acting on acid anhydrides;GO:0001883//purine nucleoside binding;GO:0001882//nucleoside binding;GO:1901363//heterocyc…	GO:0034622//cellular macromolecular complex assembly;GO:0019693//ribose phosphate metabolic process;GO:1901575//organic substance catabolic process;GO:0006807//nitrogen compound metabolic process;GO:0019439//aromatic compound catabolic process;GO:0016043//cellular component organization;GO:0034641//cellular nitrogen compound metabolic process;GO:0006753//nucleoside phosphate metabolic process;GO:…
unigene0026696	0.001	0.941	9.87805	0.00197608	Up	--	-	-	-	-
unigene0021820	0.001	0.9409	9.8779	0.00706047	Up	--	-	-	-	-
unigene0051342	0.001	0.9407	9.87759	0.00162702	Up	--	-	-	-	-
unigene0019418	0.001	0.940067	9.87662	0.00175752	Up	--	-	-	-	-
unigene0074185	0.001	0.9396	9.8759	0.00667502	Up	--	-	-	-	-
unigene0070957	0.001	0.937733	9.87303	8.52364e-06	Up	non-LTR reverse transcriptase [Arabidopsis cebennensis]	-	-	-	-
unigene0016680	0.001	0.937233	9.87226	0.00381521	Up	--	-	-	-	-
unigene0069055	0.001	0.937067	9.87201	0.0138144	Up	--	-	-	-	-
unigene0070709	0.001	0.937	9.87191	0.0280749	Up	anaphase promoting complex subunit 2 [Medicago truncatula]	ko04120//Ubiquitin mediated proteolysis//Folding, sorting and degradation//Genetic Information Processing	GO:0044464//cell part;GO:0043232//intracellular non-membrane-bounded organelle;GO:1990234//transferase complex;GO:0043226//organelle;GO:0015630//microtubule cytoskeleton;GO:0005622//intracellular;GO:0043228//non-membrane-bounded organelle;GO:1902494//catalytic complex;GO:0044424//intracellular part;GO:0005856//cytoskeleton;GO:0005623//cell;GO:0032991//macromolecular complex;GO:0043234//protein co…	GO:0019899//enzyme binding;GO:0005488//binding;GO:0044389//ubiquitin-like protein ligase binding;GO:0005515//protein binding	GO:0044237//cellular metabolic process;GO:0043632//modification-dependent macromolecule catabolic process;GO:0044257//cellular protein catabolic process;GO:0044260//cellular macromolecule metabolic process;GO:0044767//single-organism developmental process;GO:0019538//protein metabolic process;GO:0043170//macromolecule metabolic process;GO:0048856//anatomical structure development;GO:0048229//game…
unigene0021283	0.001	0.936967	9.87185	0.00304782	Up	peroxidase 64 [Dorcoceras hygrometricum]	-	-	-	-
unigene0070923	0.001	0.935333	9.86934	0.00643887	Up	--	-	-	-	-
unigene0062341	0.001	0.935033	9.86887	0.016458	Up	TATA-binding protein-associated factor 172 [Glycine soja]	-	-	GO:0016817//hydrolase activity, acting on acid anhydrides;GO:0032550//purine ribonucleoside binding;GO:0017111//nucleoside-triphosphatase activity;GO:0016462//pyrophosphatase activity;GO:0036094//small molecule binding;GO:0001883//purine nucleoside binding;GO:0001882//nucleoside binding;GO:0032549//ribonucleoside binding;GO:0097367//carbohydrate derivative binding;GO:0005488//binding;GO:0097159//…	-
unigene0063536	0.001	0.9348	9.86851	0.00469396	Up	PREDICTED: coiled-coil domain-containing protein 130 [Ricinus communis]	-	-	-	-
unigene0006678	0.001	0.934767	9.86846	0.00731609	Up	--	-	-	-	-
unigene0073254	0.001	0.9345	9.86805	0.00779507	Up	--	-	-	-	-
unigene0043794	0.001	0.933433	9.8664	0.00627968	Up	Retrovirus-related Pol polyprotein from transposon TNT 1-94, partial [Glycine soja]	-	-	-	-
unigene0022700	0.001	0.933133	9.86594	0.000113101	Up	--	-	-	-	-
unigene0062600	0.001	0.932233	9.86455	0.0160337	Up	hypothetical protein LR48_Vigan04g035600 [Vigna angularis]	-	-	-	-
unigene0069648	0.001	0.932	9.86419	0.00660662	Up	--	-	-	-	-
unigene0018473	0.001	0.928733	9.85912	0.0221482	Up	--	-	-	-	-
unigene0046374	0.001	0.928267	9.8584	0.0205677	Up	ribosomal protein S30, component of cytosolic 80S ribosome and 40S small subunit [Chlamydomonas reinhardtii]	ko03010//Ribosome//Translation//Genetic Information Processing	GO:0043226//organelle;GO:0043228//non-membrane-bounded organelle;GO:0043231//intracellular membrane-bounded organelle;GO:0044422//organelle part;GO:0005840//ribosome;GO:0032991//macromolecular complex;GO:0070013//intracellular organelle lumen;GO:0044444//cytoplasmic part;GO:0031981//nuclear lumen;GO:0005634//nucleus;GO:0043229//intracellular organelle;GO:0005622//intracellular;GO:0031974//membran…	GO:0005198//structural molecule activity	GO:0071704//organic substance metabolic process;GO:0008152//metabolic process;GO:0043170//macromolecule metabolic process;GO:0010467//gene expression
unigene0063815	0.001	0.928233	9.85834	0.0350762	Up	DUF566 family protein [Medicago truncatula]	-	GO:0031224//intrinsic component of membrane;GO:0016020//membrane;GO:0044425//membrane part;GO:0005911//cell-cell junction;GO:0030054//cell junction	GO:0004871//signal transducer activity;GO:0004888//transmembrane signaling receptor activity;GO:0004872//receptor activity;GO:0099600//transmembrane receptor activity;GO:0060089//molecular transducer activity;GO:0038023//signaling receptor activity	GO:0009987//cellular process;GO:0015850//organic hydroxy compound transport;GO:0006869//lipid transport;GO:0044765//single-organism transport;GO:0051234//establishment of localization;GO:0015918//sterol transport;GO:0071702//organic substance transport;GO:0007154//cell communication;GO:0051179//localization;GO:0010876//lipid localization;GO:0033036//macromolecule localization;GO:0044699//single-o…
unigene0033246	0.001	0.927833	9.85772	0.00600415	Up	--	-	-	-	-
unigene0064396	0.001	0.9268	9.85611	0.0120023	Up	--	-	-	-	-
unigene0028310	0.001	0.925	9.85331	0.0013986	Up	rhicadhesin receptor [Medicago truncatula]	-	-	GO:0046872//metal ion binding;GO:0046914//transition metal ion binding;GO:0043167//ion binding;GO:0005488//binding;GO:0043169//cation binding	-
unigene0002921	0.001	0.9247	9.85284	0.0190386	Up	Os03g0157450 [Oryza sativa Japonica Group]	-	-	-	-
unigene0027954	0.001	0.924133	9.85196	0.0325588	Up	--	-	-	-	-
unigene0028497	0.001	0.922433	9.8493	0.0183219	Up	Transposon TX1 uncharacterized [Cajanus cajan]	-	-	-	-
unigene0059744	0.001	0.9223	9.84909	0.0155404	Up	PREDICTED: probable mediator of RNA polymerase II transcription subunit 37c [Arachis ipaensis]	ko04141//Protein processing in endoplasmic reticulum//Folding, sorting and degradation//Genetic Information Processing;ko03040//Spliceosome//Transcription//Genetic Information Processing;ko04144//Endocytosis//Transport and catabolism//Cellular Processes	-	-	-
unigene0073157	0.001	0.9216	9.848	0.00461103	Up	alcohol dehydrogenase class III [Cyanidioschyzon merolae strain 10D] [Cyanidioschyzon merolae]	ko01200//Carbon metabolism//Global and Overview//Metabolism;ko00010//Glycolysis / Gluconeogenesis//Carbohydrate metabolism//Metabolism;ko00071//Fatty acid degradation//Lipid metabolism//Metabolism;ko00350//Tyrosine metabolism//Amino acid metabolism//Metabolism;ko01220//Degradation of aromatic compounds//Global and Overview//Metabolism	-	GO:0016616//oxidoreductase activity, acting on the CH-OH group of donors, NAD or NADP as acceptor;GO:0016614//oxidoreductase activity, acting on CH-OH group of donors;GO:0003824//catalytic activity;GO:0016787//hydrolase activity;GO:0046914//transition metal ion binding;GO:0043167//ion binding;GO:0016491//oxidoreductase activity;GO:0005488//binding;GO:0046872//metal ion binding;GO:0043169//cation …	GO:0044281//small molecule metabolic process;GO:1901615//organic hydroxy compound metabolic process;GO:0034308//primary alcohol metabolic process;GO:0044699//single-organism process;GO:0008152//metabolic process;GO:0006067//ethanol metabolic process;GO:0044710//single-organism metabolic process;GO:0006066//alcohol metabolic process;GO:0071704//organic substance metabolic process
unigene0060397	0.001	0.921367	9.84763	0.01246	Up	--	-	-	-	-
unigene0029936	0.001	0.921233	9.84742	0.00545978	Up	--	-	-	-	-
unigene0027292	0.001	0.919967	9.84544	0.000291814	Up	retrovirus-related Pol polyprotein from transposon TNT 1-94, partial [Dorcoceras hygrometricum]	-	-	GO:0046872//metal ion binding;GO:0046914//transition metal ion binding;GO:0005488//binding;GO:0043169//cation binding;GO:0043167//ion binding;GO:0097159//organic cyclic compound binding	GO:0044260//cellular macromolecule metabolic process;GO:0006725//cellular aromatic compound metabolic process;GO:0044237//cellular metabolic process;GO:0043170//macromolecule metabolic process;GO:0006139//nucleobase-containing compound metabolic process;GO:0090304//nucleic acid metabolic process;GO:0008152//metabolic process;GO:0034641//cellular nitrogen compound metabolic process;GO:0006807//nit…
unigene0071353	0.001	0.919567	9.84481	0.00737393	Up	--	-	-	-	-
unigene0002627	0.001	0.917967	9.8423	0.000285842	Up	large subunit ribosomal protein L27e, cytoplasmic [Guillardia theta CCMP2712]	ko03010//Ribosome//Translation//Genetic Information Processing	GO:0032991//macromolecular complex;GO:1990904//ribonucleoprotein complex;GO:0005623//cell;GO:0005622//intracellular;GO:0044424//intracellular part;GO:0030529//intracellular ribonucleoprotein complex;GO:0044464//cell part	-	-
unigene0006195	0.001	0.917633	9.84177	0.000418373	Up	PREDICTED: 40S ribosomal protein S24-1-like [Musa acuminata subsp. malaccensis] [Musa acuminata]	ko03010//Ribosome//Translation//Genetic Information Processing	GO:0044391//ribosomal subunit;GO:0015935//small ribosomal subunit;GO:0043227//membrane-bounded organelle;GO:0043229//intracellular organelle;GO:0043231//intracellular membrane-bounded organelle;GO:0009536//plastid;GO:0005840//ribosome;GO:0071944//cell periphery;GO:0070013//intracellular organelle lumen;GO:0044422//organelle part;GO:0044444//cytoplasmic part;GO:0044464//cell part;GO:0031974//membr…	GO:0036094//small molecule binding;GO:0005488//binding;GO:0005198//structural molecule activity	GO:0043170//macromolecule metabolic process;GO:0008152//metabolic process;GO:0010467//gene expression;GO:0071704//organic substance metabolic process
unigene0020670	0.001	0.9175	9.84156	0.0244094	Up	non-ltr retroelement reverse transcriptase [Rosa rugosa]	-	-	-	-
unigene0026724	0.001	0.9173	9.84125	0.00583484	Up	Retrovirus-related Pol polyprotein from transposon TNT 1-94 [Cajanus cajan]	-	-	GO:0043167//ion binding;GO:0036094//small molecule binding;GO:0001882//nucleoside binding;GO:0097367//carbohydrate derivative binding;GO:0032549//ribonucleoside binding;GO:0005488//binding;GO:0032550//purine ribonucleoside binding;GO:0097159//organic cyclic compound binding;GO:0001883//purine nucleoside binding;GO:1901363//heterocyclic compound binding	-
unigene0042424	0.001	0.916867	9.84057	0.00294366	Up	xyloglucan endotransglucosylase/hydrolase family protein [Medicago truncatula]	-	GO:0030312//external encapsulating structure;GO:0005623//cell;GO:0071944//cell periphery;GO:0005576//extracellular region;GO:0044464//cell part	GO:0016787//hydrolase activity;GO:0016757//transferase activity, transferring glycosyl groups;GO:0016740//transferase activity;GO:0016798//hydrolase activity, acting on glycosyl bonds;GO:0003824//catalytic activity;GO:0016758//transferase activity, transferring hexosyl groups	GO:0044042//glucan metabolic process;GO:0008152//metabolic process;GO:0005976//polysaccharide metabolic process;GO:0043170//macromolecule metabolic process;GO:0044238//primary metabolic process;GO:0005975//carbohydrate metabolic process;GO:0071704//organic substance metabolic process
unigene0069252	0.001	0.916467	9.83994	0.00279767	Up	PREDICTED: probable ubiquitin-conjugating enzyme E2 24 [Glycine max]	ko04120//Ubiquitin mediated proteolysis//Folding, sorting and degradation//Genetic Information Processing	-	GO:0003824//catalytic activity;GO:0016874//ligase activity;GO:0016879//ligase activity, forming carbon-nitrogen bonds	-
unigene0001639	0.001	0.915533	9.83847	0.0216038	Up	--	-	-	-	-
unigene0069451	0.001	0.9153	9.8381	0.00613299	Up	--	-	-	-	-
unigene0054194	0.001	0.9133	9.83495	0.0224271	Up	--	-	-	-	-
unigene0072735	0.001	0.913167	9.83473	0.000645655	Up	PREDICTED: 60S ribosomal protein L13-1-like [Vigna radiata var. radiata] [Vigna radiata]	ko03010//Ribosome//Translation//Genetic Information Processing	GO:0005623//cell;GO:0044424//intracellular part;GO:0005622//intracellular;GO:0032991//macromolecular complex;GO:0030529//intracellular ribonucleoprotein complex;GO:0044464//cell part;GO:1990904//ribonucleoprotein complex	-	-
unigene0058375	0.001	0.912867	9.83426	0.0181381	Up	--	-	-	-	-
unigene0011567	0.001	0.9125	9.83368	0.00128022	Up	cytochrome P450 family 72 protein [Medicago truncatula]	-	GO:0044424//intracellular part;GO:0043231//intracellular membrane-bounded organelle;GO:0044464//cell part;GO:0043229//intracellular organelle;GO:0043226//organelle;GO:0005622//intracellular;GO:0043227//membrane-bounded organelle;GO:0005623//cell	GO:0016491//oxidoreductase activity;GO:0046872//metal ion binding;GO:0043167//ion binding;GO:1901363//heterocyclic compound binding;GO:0043169//cation binding;GO:0003824//catalytic activity;GO:0046906//tetrapyrrole binding;GO:0046914//transition metal ion binding;GO:0005488//binding;GO:0097159//organic cyclic compound binding	GO:0044710//single-organism metabolic process;GO:0008152//metabolic process;GO:0048511//rhythmic process;GO:0044699//single-organism process
unigene0070278	0.001	0.9119	9.83273	0.0180465	Up	--	-	-	-	-
unigene0032117	0.001	0.911567	9.8322	0.00709943	Up	--	-	-	-	-
unigene0019783	0.001	0.911	9.83131	0.0163827	Up	--	-	-	-	-
unigene0045733	0.001	0.910167	9.82999	0.0166589	Up	--	-	-	-	-
unigene0073999	0.001	0.909933	9.82962	0.0159095	Up	--	-	-	-	-
unigene0024127	0.001	0.908833	9.82787	0.0264815	Up	Retrovirus-related Pol polyprotein from transposon TNT 1-94, partial [Glycine soja]	-	-	-	-
unigene0033534	0.001	0.907233	9.82533	0.00143624	Up	--	-	-	-	-
unigene0014089	0.001	0.906867	9.82475	0.02021	Up	--	-	-	-	-
unigene0022799	0.001	0.906233	9.82374	0.0155231	Up	hypothetical protein AURANDRAFT_52527 [Aureococcus anophagefferens]	-	-	-	-
unigene0074287	0.001	0.906	9.82337	0.00891999	Up	--	-	-	-	-
unigene0036481	0.001	0.9048	9.82146	0.0149961	Up	--	-	-	-	-
unigene0039291	0.001	0.9041	9.82034	0.00668201	Up	PREDICTED: tryptophan--tRNA ligase, cytoplasmic-like isoform X2 [Nicotiana tabacum]	ko00970//Aminoacyl-tRNA biosynthesis//Translation//Genetic Information Processing	GO:0044424//intracellular part;GO:0005623//cell;GO:0044464//cell part;GO:0005622//intracellular	GO:1901363//heterocyclic compound binding;GO:0001882//nucleoside binding;GO:0032550//purine ribonucleoside binding;GO:0097159//organic cyclic compound binding;GO:0016875//ligase activity, forming carbon-oxygen bonds;GO:0032549//ribonucleoside binding;GO:0016876//ligase activity, forming aminoacyl-tRNA and related compounds;GO:0097367//carbohydrate derivative binding;GO:0016874//ligase activity;GO…	GO:1901360//organic cyclic compound metabolic process;GO:0044260//cellular macromolecule metabolic process;GO:0071704//organic substance metabolic process;GO:0006520//cellular amino acid metabolic process;GO:0009987//cellular process;GO:0034660//ncRNA metabolic process;GO:0006399//tRNA metabolic process;GO:0044249//cellular biosynthetic process;GO:0043604//amide biosynthetic process;GO:0016070//R…
unigene0021484	0.001	0.9038	9.81986	0.0117362	Up	hypothetical protein MTR_7g075470 [Medicago truncatula]	-	-	-	-
unigene0019983	0.001	0.902467	9.81773	0.013241	Up	--	-	-	-	-
unigene0065751	0.001	0.9023	9.81746	0.00612699	Up	--	-	-	-	-
unigene0001902	0.001	0.901933	9.81688	0.0387946	Up	--	-	-	-	-
unigene0027304	0.001	0.9006	9.81474	0.00386015	Up	Polynucleotidyl transferase, Ribonuclease H fold [Medicago truncatula]	-	-	-	-
unigene0051406	0.001	0.899367	9.81277	0.0286493	Up	--	-	-	-	-
unigene0073097	0.001	0.899267	9.81261	0.0044306	Up	nucleoside diphosphate kinase b [Chrysochromulina sp. CCMP291]	ko00230//Purine metabolism//Nucleotide metabolism//Metabolism;ko00240//Pyrimidine metabolism//Nucleotide metabolism//Metabolism	-	GO:0097159//organic cyclic compound binding;GO:0016740//transferase activity;GO:0032549//ribonucleoside binding;GO:0016772//transferase activity, transferring phosphorus-containing groups;GO:0097367//carbohydrate derivative binding;GO:0016776//phosphotransferase activity, phosphate group as acceptor;GO:0005488//binding;GO:0003824//catalytic activity;GO:0036094//small molecule binding;GO:0032550//…	GO:0044238//primary metabolic process;GO:0044763//single-organism cellular process;GO:0044711//single-organism biosynthetic process;GO:1901360//organic cyclic compound metabolic process;GO:0006164//purine nucleotide biosynthetic process;GO:0009147//pyrimidine nucleoside triphosphate metabolic process;GO:0009201//ribonucleoside triphosphate biosynthetic process;GO:0046390//ribose phosphate biosynt…
unigene0061568	0.001	0.898733	9.81175	0.00552273	Up	PREDICTED: probable acyl-activating enzyme 1, peroxisomal isoform X2 [Prunus mume]	-	GO:0043227//membrane-bounded organelle;GO:0043229//intracellular organelle;GO:0043226//organelle;GO:0005622//intracellular;GO:0043231//intracellular membrane-bounded organelle;GO:0005623//cell;GO:0044464//cell part;GO:0044424//intracellular part;GO:0044444//cytoplasmic part;GO:0005737//cytoplasm;GO:0042579//microbody	GO:0001883//purine nucleoside binding;GO:0001882//nucleoside binding;GO:0032549//ribonucleoside binding;GO:0036094//small molecule binding;GO:0032550//purine ribonucleoside binding;GO:0097367//carbohydrate derivative binding;GO:0097159//organic cyclic compound binding;GO:0005488//binding;GO:1901363//heterocyclic compound binding	GO:1901360//organic cyclic compound metabolic process;GO:0006807//nitrogen compound metabolic process;GO:1901361//organic cyclic compound catabolic process;GO:1901565//organonitrogen compound catabolic process;GO:0006787//porphyrin-containing compound catabolic process;GO:0044270//cellular nitrogen compound catabolic process;GO:0019439//aromatic compound catabolic process;GO:0051187//cofactor cat…
unigene0001135	0.001	0.897933	9.81046	0.00923112	Up	hypothetical protein TSUD_331030 [Trifolium subterraneum]	-	-	-	-
unigene0024258	0.001	0.896733	9.80854	0.0207502	Up	PREDICTED: uncharacterized mitochondrial protein AtMg00810-like [Malus domestica]	ko02010//ABC transporters//Membrane transport//Environmental Information Processing	-	GO:0046872//metal ion binding;GO:0043169//cation binding;GO:0097159//organic cyclic compound binding;GO:0005488//binding;GO:0043167//ion binding;GO:0046914//transition metal ion binding	GO:0006725//cellular aromatic compound metabolic process;GO:0006807//nitrogen compound metabolic process;GO:0043170//macromolecule metabolic process;GO:0044237//cellular metabolic process;GO:0006139//nucleobase-containing compound metabolic process;GO:0006259//DNA metabolic process;GO:0046483//heterocycle metabolic process;GO:1901360//organic cyclic compound metabolic process;GO:0034641//cellular…
unigene0069289	0.001	0.8964	9.808	0.000594034	Up	--	-	-	-	-
unigene0002628	0.001	0.895833	9.80709	0.0282204	Up	malate dehydrogenase [Symphyocladia latiuscula]	ko01200//Carbon metabolism//Global and Overview//Metabolism;ko00620//Pyruvate metabolism//Carbohydrate metabolism//Metabolism;ko00270//Cysteine and methionine metabolism//Amino acid metabolism//Metabolism;ko00710//Carbon fixation in photosynthetic organisms//Energy metabolism//Metabolism;ko00630//Glyoxylate and dicarboxylate metabolism//Carbohydrate metabolism//Metabolism;ko00020//Citrate cycle (…	GO:0043229//intracellular organelle;GO:0044446//intracellular organelle part;GO:0005737//cytoplasm;GO:0043231//intracellular membrane-bounded organelle;GO:0005623//cell;GO:0043227//membrane-bounded organelle;GO:0043226//organelle;GO:0009536//plastid;GO:0005576//extracellular region;GO:0031967//organelle envelope;GO:0005622//intracellular;GO:0044424//intracellular part;GO:0044444//cytoplasmic part…	GO:0016614//oxidoreductase activity, acting on CH-OH group of donors;GO:0016615//malate dehydrogenase activity;GO:0003824//catalytic activity;GO:0016491//oxidoreductase activity	GO:0043436//oxoacid metabolic process;GO:0071704//organic substance metabolic process;GO:0015980//energy derivation by oxidation of organic compounds;GO:0043648//dicarboxylic acid metabolic process;GO:0006950//response to stress;GO:0045333//cellular respiration;GO:0009060//aerobic respiration;GO:0044237//cellular metabolic process;GO:0008152//metabolic process;GO:0050896//response to stimulus;GO:…
unigene0005864	0.001	0.895767	9.80698	0.00193192	Up	ATP synthase F0 subunit c [Dictyota dichotoma]	ko00190//Oxidative phosphorylation//Energy metabolism//Metabolism	GO:0044464//cell part;GO:0016469//proton-transporting two-sector ATPase complex;GO:0043229//intracellular organelle;GO:0031224//intrinsic component of membrane;GO:0043231//intracellular membrane-bounded organelle;GO:0044424//intracellular part;GO:0005623//cell;GO:0043226//organelle;GO:0033177//proton-transporting two-sector ATPase complex, proton-transporting domain;GO:0043227//membrane-bounded o…	GO:0015075//ion transmembrane transporter activity;GO:0022857//transmembrane transporter activity;GO:0003824//catalytic activity;GO:0005215//transporter activity;GO:0022891//substrate-specific transmembrane transporter activity;GO:0022890//inorganic cation transmembrane transporter activity;GO:0005488//binding;GO:0008324//cation transmembrane transporter activity;GO:0015077//monovalent inorganic …	GO:0009205//purine ribonucleoside triphosphate metabolic process;GO:0006164//purine nucleotide biosynthetic process;GO:0006754//ATP biosynthetic process;GO:0044271//cellular nitrogen compound biosynthetic process;GO:0009145//purine nucleoside triphosphate biosynthetic process;GO:0018130//heterocycle biosynthetic process;GO:0044249//cellular biosynthetic process;GO:1901293//nucleoside phosphate bi…
unigene0043894	0.001	0.895567	9.80666	0.00521129	Up	--	-	-	-	-
unigene0053479	0.001	0.895267	9.80617	0.011581	Up	polygalacturonase [Medicago truncatula]	ko00500//Starch and sucrose metabolism//Carbohydrate metabolism//Metabolism;ko00040//Pentose and glucuronate interconversions//Carbohydrate metabolism//Metabolism	-	GO:0016798//hydrolase activity, acting on glycosyl bonds;GO:0016787//hydrolase activity;GO:0003824//catalytic activity	GO:0008152//metabolic process
unigene0070546	0.001	0.8913	9.79977	0.00503529	Up	Isocitrate dehydrogenase [NADP], chloroplastic [Auxenochlorella protothecoides]	ko01200//Carbon metabolism//Global and Overview//Metabolism;ko01230//Biosynthesis of amino acids//Global and Overview//Metabolism;ko04146//Peroxisome//Transport and catabolism//Cellular Processes;ko00480//Glutathione metabolism//Metabolism of other amino acids//Metabolism;ko01210//2-Oxocarboxylic acid metabolism//Global and Overview//Metabolism;ko00020//Citrate cycle (TCA cycle)//Carbohydrate met…	GO:0044435//plastid part;GO:0016020//membrane;GO:0005737//cytoplasm;GO:0031984//organelle subcompartment;GO:0030054//cell junction;GO:0043229//intracellular organelle;GO:0005623//cell;GO:0044464//cell part;GO:0005911//cell-cell junction;GO:0043227//membrane-bounded organelle;GO:0044446//intracellular organelle part;GO:0005576//extracellular region;GO:0043231//intracellular membrane-bounded organe…	GO:0005488//binding;GO:0016491//oxidoreductase activity;GO:0016614//oxidoreductase activity, acting on CH-OH group of donors;GO:0004448//isocitrate dehydrogenase activity;GO:1901363//heterocyclic compound binding;GO:1901265//nucleoside phosphate binding;GO:0036094//small molecule binding;GO:0043169//cation binding;GO:0046872//metal ion binding;GO:0097159//organic cyclic compound binding;GO:000016…	GO:0072524//pyridine-containing compound metabolic process;GO:0009117//nucleotide metabolic process;GO:0046496//nicotinamide nucleotide metabolic process;GO:0071704//organic substance metabolic process;GO:0006753//nucleoside phosphate metabolic process;GO:0006970//response to osmotic stress;GO:0072350//tricarboxylic acid metabolic process;GO:0051707//response to other organism;GO:0010035//respons…
unigene0048154	0.001	0.8912	9.79961	0.00254694	Up	RNA-directed DNA polymerase (Reverse transcriptase); Polynucleotidyl transferase, Ribonuclease H fold [Medicago truncatula]	-	-	-	-
unigene0041540	0.001	0.890167	9.79793	0.00226068	Up	Retrovirus-related Pol polyprotein LINE-1 [Cajanus cajan]	-	-	-	-
unigene0069862	0.001	0.8893	9.79653	0.000948776	Up	IMP dehydrogenase/GMP reductase, related [Medicago truncatula]	-	-	-	-
unigene0069977	0.001	0.8891	9.7962	0.0268199	Up	Retrovirus-related Pol polyprotein from transposon TNT 1-94, partial [Cajanus cajan]	-	-	GO:0005488//binding;GO:0097159//organic cyclic compound binding	GO:0006259//DNA metabolic process;GO:0006139//nucleobase-containing compound metabolic process;GO:0043170//macromolecule metabolic process;GO:0046483//heterocycle metabolic process;GO:0044237//cellular metabolic process;GO:1901360//organic cyclic compound metabolic process;GO:0034641//cellular nitrogen compound metabolic process;GO:0006807//nitrogen compound metabolic process;GO:0071704//organic …
unigene0022345	0.001	0.8887	9.79555	0.0068217	Up	--	-	-	-	-
unigene0030468	0.001	0.8876	9.79377	0.00198329	Up	Retrovirus-related Pol polyprotein LINE-1 [Cajanus cajan]	-	-	-	-
unigene0030091	0.001	0.887533	9.79366	0.00190792	Up	PREDICTED: glucose and ribitol dehydrogenase homolog 1-like [Cicer arietinum]	-	-	GO:0003824//catalytic activity	GO:0008152//metabolic process;GO:0044699//single-organism process;GO:0044710//single-organism metabolic process
unigene0036938	0.001	0.887267	9.79322	0.0483322	Up	--	-	-	-	-
unigene0003808	0.001	0.8869	9.79263	0.000997376	Up	--	-	-	-	-
unigene0047765	0.001	0.8863	9.79165	0.00464892	Up	PREDICTED: uncharacterized protein LOC101491371 isoform X2 [Cicer arietinum]	-	-	-	-
unigene0073830	0.001	0.886233	9.79154	0.00128405	Up	40S ribosomal protein S28 [Chondrus crispus]	ko03010//Ribosome//Translation//Genetic Information Processing	GO:0030529//intracellular ribonucleoprotein complex;GO:0043226//organelle;GO:0044424//intracellular part;GO:0043228//non-membrane-bounded organelle;GO:0044444//cytoplasmic part;GO:0071944//cell periphery;GO:0005840//ribosome;GO:0043229//intracellular organelle;GO:0043231//intracellular membrane-bounded organelle;GO:0044422//organelle part;GO:0043232//intracellular non-membrane-bounded organelle;G…	GO:0005198//structural molecule activity	GO:0043170//macromolecule metabolic process;GO:0071704//organic substance metabolic process;GO:0010467//gene expression;GO:0008152//metabolic process
unigene0025390	0.001	0.8861	9.79133	0.0364324	Up	PREDICTED: uncharacterized protein LOC103929253 [Pyrus x bretschneideri]	-	-	-	-
unigene0003669	0.001	0.884633	9.78894	0.00271764	Up	ATP synthase subunit alpha, mitochondrial precursor [Bathycoccus prasinos]	ko00190//Oxidative phosphorylation//Energy metabolism//Metabolism	GO:0098796//membrane protein complex;GO:0043229//intracellular organelle;GO:0033178//proton-transporting two-sector ATPase complex, catalytic domain;GO:0043226//organelle;GO:0016020//membrane;GO:0016469//proton-transporting two-sector ATPase complex;GO:0044425//membrane part;GO:0043227//membrane-bounded organelle;GO:0044424//intracellular part;GO:0032991//macromolecular complex;GO:0005623//cell;G…	GO:0032549//ribonucleoside binding;GO:0036094//small molecule binding;GO:0016817//hydrolase activity, acting on acid anhydrides;GO:0016787//hydrolase activity;GO:0015405//P-P-bond-hydrolysis-driven transmembrane transporter activity;GO:0003824//catalytic activity;GO:0016887//ATPase activity;GO:0005488//binding;GO:0022890//inorganic cation transmembrane transporter activity;GO:0019829//cation-tran…	GO:0071704//organic substance metabolic process;GO:1901659//glycosyl compound biosynthetic process;GO:0006807//nitrogen compound metabolic process;GO:0018130//heterocycle biosynthetic process;GO:1901657//glycosyl compound metabolic process;GO:1901576//organic substance biosynthetic process;GO:0006812//cation transport;GO:0042451//purine nucleoside biosynthetic process;GO:0006793//phosphorus metab…
unigene0069224	0.001	0.882833	9.786	0.00531584	Up	--	-	-	-	-
unigene0072141	0.001	0.882667	9.78572	0.00478622	Up	14-3-3 brain family protein [Populus trichocarpa]	-	-	GO:0005515//protein binding;GO:0005488//binding	-
unigene0036238	0.001	0.882233	9.78502	0.0020259	Up	--	-	-	-	-
unigene0002996	0.001	0.8815	9.78382	0.000190435	Up	cinnamyl alcohol dehydrogenase 1 [Plagiochasma appendiculatum]	-	-	GO:0003824//catalytic activity	-
unigene0029443	0.001	0.8811	9.78316	0.00862221	Up	60S ribosomal protein L10A [Ectocarpus siliculosus]	ko03010//Ribosome//Translation//Genetic Information Processing	GO:0044422//organelle part;GO:0044464//cell part;GO:0005840//ribosome;GO:0044444//cytoplasmic part;GO:0005737//cytoplasm;GO:0043232//intracellular non-membrane-bounded organelle;GO:0044424//intracellular part;GO:0044446//intracellular organelle part;GO:0043229//intracellular organelle;GO:0030529//intracellular ribonucleoprotein complex;GO:0032991//macromolecular complex;GO:0043227//membrane-bound…	GO:0005488//binding;GO:0003676//nucleic acid binding;GO:0097159//organic cyclic compound binding;GO:1901363//heterocyclic compound binding;GO:0005198//structural molecule activity	GO:0043170//macromolecule metabolic process;GO:0008152//metabolic process;GO:0071704//organic substance metabolic process;GO:0010467//gene expression
unigene0067415	0.001	0.879033	9.77977	0.0459768	Up	--	-	-	-	-
unigene0073135	0.001	0.878833	9.77945	0.000158238	Up	high affinity phosphate transporter [Tetraselmis chuii]	-	-	-	-
unigene0054056	0.001	0.878267	9.77852	0.0197867	Up	hypothetical protein MTR_5g064730 [Medicago truncatula]	-	-	-	-
unigene0069888	0.001	0.877567	9.77736	0.0273767	Up	--	-	-	-	-
unigene0055277	0.001	0.8761	9.77495	0.00377499	Up	--	-	-	-	-
unigene0046759	0.001	0.876	9.77479	0.0459753	Up	trehalose-6-phosphate synthase [Medicago truncatula]	ko00500//Starch and sucrose metabolism//Carbohydrate metabolism//Metabolism	-	GO:0003824//catalytic activity;GO:0008194//UDP-glycosyltransferase activity;GO:0035251//UDP-glucosyltransferase activity;GO:0016740//transferase activity;GO:0016757//transferase activity, transferring glycosyl groups;GO:0046527//glucosyltransferase activity;GO:0016758//transferase activity, transferring hexosyl groups	GO:0044262//cellular carbohydrate metabolic process;GO:0009311//oligosaccharide metabolic process;GO:0044710//single-organism metabolic process;GO:0005984//disaccharide metabolic process;GO:0008152//metabolic process;GO:0005991//trehalose metabolic process;GO:0044237//cellular metabolic process;GO:0005975//carbohydrate metabolic process;GO:0044238//primary metabolic process;GO:0071704//organic su…
unigene0019262	0.001	0.875567	9.77407	0.00304212	Up	--	-	-	-	-
unigene0071700	0.001	0.875367	9.77374	0.0098674	Up	PREDICTED: 60S ribosomal protein L32-1-like [Erythranthe guttata]	ko03010//Ribosome//Translation//Genetic Information Processing	GO:0044424//intracellular part;GO:0044446//intracellular organelle part;GO:0032991//macromolecular complex;GO:0043227//membrane-bounded organelle;GO:0044428//nuclear part;GO:0030529//intracellular ribonucleoprotein complex;GO:0031981//nuclear lumen;GO:0044464//cell part;GO:0005623//cell;GO:0015934//large ribosomal subunit;GO:0070013//intracellular organelle lumen;GO:0043232//intracellular non-mem…	GO:0005198//structural molecule activity	GO:0071704//organic substance metabolic process;GO:0010467//gene expression;GO:0008152//metabolic process;GO:0043170//macromolecule metabolic process
unigene0068363	0.001	0.874933	9.77303	0.00960493	Up	PREDICTED: F-box/kelch-repeat protein At3g23880-like [Solanum lycopersicum]	-	-	-	-
unigene0001844	0.001	0.874367	9.77209	0.043654	Up	PREDICTED: ultraviolet-B receptor UVR8 [Cicer arietinum]	-	-	-	-
unigene0045409	0.001	0.874367	9.77209	0.0222967	Up	--	-	-	-	-
unigene0027806	0.001	0.874133	9.77171	0.00329313	Up	--	-	-	-	-
unigene0027240	0.001	0.873733	9.77105	0.0428477	Up	--	-	-	-	-
unigene0049187	0.001	0.873533	9.77072	0.00919273	Up	--	-	-	-	-
unigene0065660	0.001	0.873533	9.77072	0.0241354	Up	--	-	-	-	-
unigene0019099	0.001	0.871267	9.76697	0.00513838	Up	--	-	-	-	-
unigene0005182	0.001	0.871067	9.76664	0.0030934	Up	PREDICTED: nascent polypeptide-associated complex subunit beta-like isoform X1 [Cucumis melo]	-	-	GO:0016301//kinase activity;GO:0003824//catalytic activity;GO:0004672//protein kinase activity;GO:0016772//transferase activity, transferring phosphorus-containing groups;GO:0016773//phosphotransferase activity, alcohol group as acceptor;GO:0016740//transferase activity	-
unigene0069932	0.001	0.870767	9.76614	0.00571092	Up	--	-	-	-	-
unigene0058275	0.001	0.8702	9.7652	0.0252915	Up	--	-	-	-	-
unigene0069673	0.001	0.8682	9.76188	0.0190441	Up	--	-	-	-	-
unigene0038860	0.001	0.867667	9.761	0.0295985	Up	RNA-directed DNA polymerase (Reverse transcriptase); Ribonuclease H [Medicago truncatula]	-	-	GO:0016740//transferase activity;GO:0003824//catalytic activity;GO:0005488//binding;GO:0097159//organic cyclic compound binding;GO:1901363//heterocyclic compound binding;GO:0003676//nucleic acid binding	GO:0043170//macromolecule metabolic process;GO:0071704//organic substance metabolic process;GO:0006725//cellular aromatic compound metabolic process;GO:0008152//metabolic process;GO:1901360//organic cyclic compound metabolic process;GO:0046483//heterocycle metabolic process;GO:0006139//nucleobase-containing compound metabolic process;GO:0090304//nucleic acid metabolic process;GO:0044238//primary …
unigene0034585	0.001	0.867067	9.76	0.0114146	Up	--	-	-	-	-
unigene0023342	0.001	0.8659	9.75806	0.0183069	Up	Sporozoite surface protein 2 [Cajanus cajan]	-	-	-	-
unigene0059373	0.001	0.865467	9.75733	0.0483376	Up	--	-	-	-	-
unigene0020683	0.001	0.863667	9.75433	0.00334438	Up	--	-	-	-	-
unigene0071138	0.001	0.8633	9.75372	0.00291652	Up	--	-	-	-	-
unigene0042700	0.001	0.863233	9.75361	0.00553007	Up	--	-	-	-	-
unigene0011507	0.001	0.8626	9.75255	0.0130435	Up	PREDICTED: protein tesmin/TSO1-like CXC 2 isoform X1 [Erythranthe guttata]	-	-	-	-
unigene0024234	0.001	0.862167	9.75182	0.0183198	Up	Retrovirus-related Pol polyprotein from transposon TNT 1-94 [Cajanus cajan]	-	-	GO:0043167//ion binding;GO:0005488//binding;GO:0097159//organic cyclic compound binding;GO:0046872//metal ion binding;GO:0043169//cation binding;GO:0046914//transition metal ion binding	GO:0006139//nucleobase-containing compound metabolic process;GO:0008152//metabolic process;GO:0006259//DNA metabolic process;GO:0009987//cellular process;GO:0090304//nucleic acid metabolic process;GO:0034641//cellular nitrogen compound metabolic process;GO:0044260//cellular macromolecule metabolic process;GO:0046483//heterocycle metabolic process;GO:0044238//primary metabolic process;GO:0071704//…
unigene0064747	0.001	0.861633	9.75093	0.00522965	Up	F1L3.4 [Arabidopsis thaliana]	-	-	-	-
unigene0056250	0.001	0.8616	9.75087	0.0114336	Up	Transposon TX1 uncharacterized [Cajanus cajan]	-	-	-	-
unigene0023876	0.001	0.861533	9.75076	0.00178201	Up	--	-	-	-	-
unigene0017479	0.001	0.861133	9.75009	0.0105596	Up	--	-	-	-	-
unigene0074448	0.001	0.861033	9.74993	0.012027	Up	PREDICTED: 60S ribosomal protein L21-1 [Populus euphratica]	ko03010//Ribosome//Translation//Genetic Information Processing	GO:0043233//organelle lumen;GO:0044422//organelle part;GO:0044446//intracellular organelle part;GO:0031981//nuclear lumen;GO:0044391//ribosomal subunit;GO:0044428//nuclear part;GO:0030529//intracellular ribonucleoprotein complex;GO:0031974//membrane-enclosed lumen;GO:0044464//cell part;GO:0015934//large ribosomal subunit;GO:0043232//intracellular non-membrane-bounded organelle;GO:0032991//macromo…	GO:0005198//structural molecule activity	GO:0008152//metabolic process;GO:0043170//macromolecule metabolic process;GO:0010467//gene expression;GO:0071704//organic substance metabolic process
unigene0000480	0.001	0.860533	9.74909	0.0306226	Up	--	-	-	-	-
unigene0027429	0.001	0.860233	9.74858	0.0105115	Up	F-box/RNI/FBD-like domain protein [Medicago truncatula]	-	-	-	-
unigene0002944	0.001	0.859433	9.74724	0.00145047	Up	--	-	-	-	-
unigene0027955	0.001	0.8589	9.74635	0.0360106	Up	non-LTR retrolelement reverse transcriptase-like protein, related [Medicago truncatula]	-	-	-	-
unigene0061494	0.001	0.8587	9.74601	0.00114055	Up	PREDICTED: histone-lysine N-methyltransferase SUVR5 [Jatropha curcas]	-	GO:0043232//intracellular non-membrane-bounded organelle;GO:0044424//intracellular part;GO:0043229//intracellular organelle;GO:0005623//cell;GO:0043227//membrane-bounded organelle;GO:0043226//organelle;GO:0044464//cell part;GO:0005622//intracellular;GO:0043231//intracellular membrane-bounded organelle;GO:0043228//non-membrane-bounded organelle	GO:0005488//binding;GO:0046872//metal ion binding;GO:0016278//lysine N-methyltransferase activity;GO:0008276//protein methyltransferase activity;GO:0016279//protein-lysine N-methyltransferase activity;GO:0043167//ion binding;GO:0016741//transferase activity, transferring one-carbon groups;GO:0008168//methyltransferase activity;GO:0016740//transferase activity;GO:0008170//N-methyltransferase activ…	GO:0016568//chromatin modification;GO:0006464//cellular protein modification process;GO:0016571//histone methylation;GO:0008213//protein alkylation;GO:0044699//single-organism process;GO:0036211//protein modification process;GO:0019538//protein metabolic process;GO:0044238//primary metabolic process;GO:0044237//cellular metabolic process;GO:0016043//cellular component organization;GO:0044260//cel…
unigene0074444	0.001	0.8586	9.74584	0.0168424	Up	--	-	-	-	-
unigene0070604	0.001	0.858233	9.74523	0.0241301	Up	--	-	-	-	-
unigene0002999	0.001	0.857867	9.74461	0.00238409	Up	porin [Helicosporidium sp. ATCC 50920]	-	-	-	-
unigene0028665	0.001	0.856967	9.7431	0.00208121	Up	hypothetical protein TSUD_371160 [Trifolium subterraneum]	-	-	-	-
unigene0013428	0.001	0.856533	9.74237	0.00787593	Up	--	-	-	-	-
unigene0031562	0.001	0.856233	9.74186	0.001532	Up	RNA-directed DNA polymerase (Reverse transcriptase); Polynucleotidyl transferase, Ribonuclease H fold [Medicago truncatula]	-	-	-	-
unigene0019301	0.001	0.856133	9.74169	0.00516347	Up	Retrovirus-related Pol polyprotein from transposon TNT 1-94 [Cajanus cajan]	-	-	-	-
unigene0051610	0.001	0.855733	9.74102	0.0210101	Up	receptor-like protein [Medicago truncatula]	-	-	GO:0016740//transferase activity;GO:0003824//catalytic activity;GO:0016772//transferase activity, transferring phosphorus-containing groups	GO:0006793//phosphorus metabolic process;GO:0008152//metabolic process;GO:0009987//cellular process;GO:0044237//cellular metabolic process;GO:0006796//phosphate-containing compound metabolic process
unigene0053762	0.001	0.855667	9.74091	0.0338144	Up	--	-	-	-	-
unigene0056946	0.001	0.855333	9.74034	0.0479547	Up	--	-	-	-	-
unigene0027176	0.001	0.8552	9.74012	0.0213319	Up	--	-	-	-	-
unigene0002808	0.001	0.854333	9.73866	0.00534363	Up	non-ltr retroelement reverse transcriptase [Rosa rugosa]	-	-	-	-
unigene0071139	0.001	0.853967	9.73804	0.00538042	Up	60S ribosomal protein L14e [Galdieria sulphuraria]	ko03010//Ribosome//Translation//Genetic Information Processing	GO:0005737//cytoplasm;GO:1990904//ribonucleoprotein complex;GO:0043227//membrane-bounded organelle;GO:0043231//intracellular membrane-bounded organelle;GO:0044424//intracellular part;GO:0030529//intracellular ribonucleoprotein complex;GO:0044444//cytoplasmic part;GO:0043229//intracellular organelle;GO:0043228//non-membrane-bounded organelle;GO:0005623//cell;GO:0005622//intracellular;GO:0044464//c…	-	-
unigene0074547	0.001	0.853833	9.73781	0.0351311	Up	--	-	-	-	-
unigene0070943	0.001	0.853667	9.73753	0.0149943	Up	--	-	-	-	-
unigene0039994	0.001	0.8533	9.73691	0.0165526	Up	--	-	-	-	-
unigene0057323	0.001	0.851433	9.73375	0.0244121	Up	--	-	-	-	-
unigene0044393	0.001	0.8514	9.73369	0.00956408	Up	--	-	-	-	-
unigene0071703	0.001	0.8514	9.73369	0.00103084	Up	hypothetical protein MTR_6g034305 [Medicago truncatula]	-	-	-	-
unigene0071109	0.001	0.8502	9.73166	0.0104203	Up	--	-	-	-	-
unigene0012160	0.001	0.848633	9.729	0.0117346	Up	--	-	-	-	-
unigene0066461	0.001	0.8475	9.72707	0.0164683	Up	--	-	-	-	-
unigene0072957	0.001	0.847367	9.72684	0.0065348	Up	--	-	-	-	-
unigene0073273	0.001	0.847	9.72622	0.0460002	Up	--	-	-	-	-
unigene0029438	0.001	0.846533	9.72542	0.0126288	Up	PREDICTED: disease resistance protein RFL1-like isoform X2 [Glycine max]	-	-	GO:1901363//heterocyclic compound binding;GO:0005488//binding;GO:0036094//small molecule binding;GO:0001882//nucleoside binding;GO:0097367//carbohydrate derivative binding;GO:0097159//organic cyclic compound binding;GO:0001883//purine nucleoside binding;GO:0032550//purine ribonucleoside binding;GO:0032549//ribonucleoside binding	-
unigene0056936	0.001	0.846533	9.72542	0.0419575	Up	--	-	-	-	-
unigene0001746	0.001	0.846467	9.72531	0.000558975	Up	PREDICTED: 60S ribosomal protein L35a-1 [Daucus carota subsp. sativus] [Daucus carota]	ko03010//Ribosome//Translation//Genetic Information Processing	GO:0044464//cell part;GO:0005623//cell;GO:0005622//intracellular	-	-
unigene0053535	0.001	0.8459	9.72434	0.0186189	Up	--	-	-	-	-
unigene0056579	0.001	0.8459	9.72434	0.0371605	Up	Pyruvate Dehydrogenase E1 (subunit ?) [Blastocystis hominis]	ko01200//Carbon metabolism//Global and Overview//Metabolism;ko00010//Glycolysis / Gluconeogenesis//Carbohydrate metabolism//Metabolism;ko00620//Pyruvate metabolism//Carbohydrate metabolism//Metabolism;ko00020//Citrate cycle (TCA cycle)//Carbohydrate metabolism//Metabolism	GO:0005623//cell;GO:0005622//intracellular;GO:0044422//organelle part;GO:0043231//intracellular membrane-bounded organelle;GO:0044464//cell part;GO:0043227//membrane-bounded organelle;GO:0044446//intracellular organelle part;GO:0043226//organelle;GO:0043229//intracellular organelle;GO:0044424//intracellular part	GO:0016491//oxidoreductase activity;GO:0003824//catalytic activity	GO:0008152//metabolic process
unigene0021285	0.001	0.843	9.71939	0.00938591	Up	Retrotransposable element Tf2 [Cajanus cajan]	-	-	GO:0070011//peptidase activity, acting on L-amino acid peptides;GO:0097159//organic cyclic compound binding;GO:1901363//heterocyclic compound binding;GO:0043167//ion binding;GO:0004175//endopeptidase activity;GO:0003824//catalytic activity;GO:0003676//nucleic acid binding;GO:0043169//cation binding;GO:0016779//nucleotidyltransferase activity;GO:0034061//DNA polymerase activity;GO:0016772//transfe…	GO:0044260//cellular macromolecule metabolic process;GO:0090304//nucleic acid metabolic process;GO:1901576//organic substance biosynthetic process;GO:0006259//DNA metabolic process;GO:0044238//primary metabolic process;GO:0071704//organic substance metabolic process;GO:0034645//cellular macromolecule biosynthetic process;GO:0046483//heterocycle metabolic process;GO:0009058//biosynthetic process;G…
unigene0024447	0.001	0.842067	9.71779	0.00748131	Up	--	-	-	-	-
unigene0062117	0.001	0.8416	9.71699	0.0456086	Up	PREDICTED: uncharacterized hydrolase YugF [Arachis ipaensis]	-	GO:0009579//thylakoid;GO:0005737//cytoplasm;GO:0043226//organelle;GO:0031967//organelle envelope;GO:0044446//intracellular organelle part;GO:0005622//intracellular;GO:0043227//membrane-bounded organelle;GO:0005623//cell;GO:0044424//intracellular part;GO:0043229//intracellular organelle;GO:0043231//intracellular membrane-bounded organelle;GO:0009526//plastid envelope;GO:0031975//envelope;GO:000953…	-	-
unigene0033433	0.001	0.841367	9.71659	0.00802835	Up	--	-	-	-	-
unigene0053661	0.001	0.8413	9.71648	0.0166723	Up	hypothetical protein KK1_043266 [Cajanus cajan]	-	-	-	-
unigene0071768	0.001	0.840667	9.71539	0.0114006	Up	--	-	-	-	-
unigene0006704	0.001	0.840467	9.71505	0.00119095	Up	--	-	-	-	-
unigene0020063	0.001	0.839067	9.71264	0.0100018	Up	--	-	-	-	-
unigene0074316	0.001	0.837467	9.70989	0.00711303	Up	AT2G07698-like protein, partial [Capsella grandiflora]	ko00190//Oxidative phosphorylation//Energy metabolism//Metabolism	GO:0098796//membrane protein complex;GO:0033178//proton-transporting two-sector ATPase complex, catalytic domain;GO:0032991//macromolecular complex;GO:0070013//intracellular organelle lumen;GO:0031975//envelope;GO:0043229//intracellular organelle;GO:0031967//organelle envelope;GO:0043234//protein complex;GO:0044424//intracellular part;GO:0005737//cytoplasm;GO:0031981//nuclear lumen;GO:0044435//pl…	GO:0001883//purine nucleoside binding;GO:0022892//substrate-specific transporter activity;GO:0005488//binding;GO:0042625//ATPase coupled ion transmembrane transporter activity;GO:0016820//hydrolase activity, acting on acid anhydrides, catalyzing transmembrane movement of substances;GO:0003727//single-stranded RNA binding;GO:0008324//cation transmembrane transporter activity;GO:0032550//purine rib…	GO:0006807//nitrogen compound metabolic process;GO:0044699//single-organism process;GO:1901659//glycosyl compound biosynthetic process;GO:0044711//single-organism biosynthetic process;GO:0055086//nucleobase-containing small molecule metabolic process;GO:0034654//nucleobase-containing compound biosynthetic process;GO:0044271//cellular nitrogen compound biosynthetic process;GO:0055085//transmembran…
unigene0024326	0.001	0.836767	9.70868	0.000912111	Up	calreticulin 2, calcium-binding protein [Chlamydomonas reinhardtii]	ko04141//Protein processing in endoplasmic reticulum//Folding, sorting and degradation//Genetic Information Processing;ko04145//Phagosome//Transport and catabolism//Cellular Processes	GO:0043227//membrane-bounded organelle;GO:0044424//intracellular part;GO:0044444//cytoplasmic part;GO:0012505//endomembrane system;GO:0043226//organelle;GO:0044422//organelle part;GO:0005623//cell;GO:0043229//intracellular organelle;GO:0005783//endoplasmic reticulum;GO:0044464//cell part;GO:0044446//intracellular organelle part;GO:0005622//intracellular;GO:0005737//cytoplasm;GO:0043231//intracell…	GO:0046872//metal ion binding;GO:0043167//ion binding;GO:0005488//binding;GO:0043169//cation binding	GO:0050896//response to stimulus;GO:0006952//defense response;GO:0071704//organic substance metabolic process;GO:0008152//metabolic process;GO:0006950//response to stress;GO:0009987//cellular process
unigene0057610	0.001	0.836633	9.70845	0.0156661	Up	--	-	-	-	-
unigene0030365	0.001	0.836133	9.70759	0.00292109	Up	PREDICTED: cinnamoyl-CoA reductase 1-like [Setaria italica]	-	-	-	-
unigene0020282	0.001	0.836067	9.70747	0.00541558	Up	--	-	-	-	-
unigene0042659	0.001	0.836067	9.70747	0.0254322	Up	Isopentenyl-diphosphate delta-isomerase [Gossypium arboreum]	-	GO:0044424//intracellular part;GO:0043231//intracellular membrane-bounded organelle;GO:0044444//cytoplasmic part;GO:0005622//intracellular;GO:0043229//intracellular organelle;GO:0005623//cell;GO:0043226//organelle;GO:0044464//cell part;GO:0043227//membrane-bounded organelle;GO:0005737//cytoplasm	-	-
unigene0065896	0.001	0.836033	9.70742	0.00845187	Up	--	-	-	-	-
unigene0071836	0.001	0.836033	9.70742	0.000127399	Up	--	-	-	-	-
unigene0057948	0.001	0.8357	9.70684	0.0302591	Up	--	-	-	-	-
unigene0071852	0.001	0.8356	9.70667	0.0179957	Up	--	-	-	-	-
unigene0054420	0.001	0.8346	9.70494	0.00248747	Up	hypothetical protein L484_024290 [Morus notabilis]	-	-	-	-
unigene0052749	0.001	0.833733	9.70344	0.0139989	Up	calcineurin B-like protein 4-1 [Medicago truncatula]	-	-	GO:0043169//cation binding;GO:0005488//binding;GO:0043167//ion binding;GO:0046872//metal ion binding	-
unigene0069419	0.001	0.833133	9.7024	0.0436544	Up	--	-	-	-	-
unigene0062322	0.0039	3.2492	9.70239	1.58355e-05	Up	PREDICTED: extensin-like [Cicer arietinum]	-	-	-	-
unigene0004898	0.001	0.832933	9.70206	0.00652466	Up	--	-	-	-	-
unigene0030092	0.001	0.832767	9.70177	0.00299934	Up	PREDICTED: serine hydroxymethyltransferase 3, chloroplastic-like [Gossypium hirsutum]	ko01200//Carbon metabolism//Global and Overview//Metabolism;ko01230//Biosynthesis of amino acids//Global and Overview//Metabolism;ko00260//Glycine, serine and threonine metabolism//Amino acid metabolism//Metabolism;ko00630//Glyoxylate and dicarboxylate metabolism//Carbohydrate metabolism//Metabolism;ko00460//Cyanoamino acid metabolism//Metabolism of other amino acids//Metabolism;ko00670//One carb…	-	-	-
unigene0019128	0.001	0.832367	9.70108	0.0113695	Up	--	-	-	-	-
unigene0072536	0.001	0.8317	9.69992	0.00516853	Up	--	-	-	-	-
unigene0048007	0.001	0.831367	9.69934	0.0121818	Up	--	-	-	-	-
unigene0074503	0.001	0.831233	9.69911	0.0182694	Up	ribosomal protein L18 [Ectocarpus siliculosus]	ko03010//Ribosome//Translation//Genetic Information Processing	GO:0030529//intracellular ribonucleoprotein complex;GO:0032991//macromolecular complex;GO:0044464//cell part;GO:1990904//ribonucleoprotein complex;GO:0044424//intracellular part;GO:0005623//cell;GO:0005622//intracellular	GO:0005198//structural molecule activity	GO:0043170//macromolecule metabolic process;GO:0008152//metabolic process;GO:0071704//organic substance metabolic process;GO:0010467//gene expression
unigene0021182	0.001	0.830733	9.69824	0.0121947	Up	--	-	-	-	-
unigene0042005	0.001	0.830567	9.69795	0.0116698	Up	--	-	-	-	-
unigene0070926	0.001	0.829267	9.69569	0.0318377	Up	--	-	-	-	-
unigene0024652	0.001	0.8292	9.69558	0.00663525	Up	Transposon TX1 uncharacterized [Cajanus cajan]	-	-	-	-
unigene0074395	0.001	0.8292	9.69558	0.00536233	Up	conserved hypothetical protein, partial [Ricinus communis]	-	-	-	-
unigene0073775	0.001	0.828933	9.69511	0.0228526	Up	PHD zinc finger protein [Medicago truncatula]	-	-	GO:0043169//cation binding;GO:0046872//metal ion binding;GO:0005488//binding;GO:0043167//ion binding;GO:0003824//catalytic activity	-
unigene0065525	0.001	0.828767	9.69482	0.0177841	Up	--	-	-	-	-
unigene0068176	0.001	0.827967	9.69343	0.00697525	Up	--	-	-	-	-
unigene0073774	0.001	0.8278	9.69314	0.0140821	Up	hypothetical protein SORBIDRAFT_05g016460 [Sorghum bicolor]	-	-	-	-
unigene0031377	0.001	0.827067	9.69186	0.0185008	Up	--	-	-	-	-
unigene0004006	0.001	0.826933	9.69163	0.00023447	Up	Gpr1 family protein (ISS) [Ostreococcus tauri]	-	-	-	-
unigene0019556	0.001	0.8268	9.69139	0.014457	Up	PREDICTED: kinesin KP1-like isoform X1 [Gossypium hirsutum]	-	-	-	-
unigene0054185	0.001	0.826533	9.69093	0.0456084	Up	--	-	-	-	-
unigene0025068	0.001	0.825933	9.68988	0.0059748	Up	GroES-like protein [Coccomyxa subellipsoidea C-169]	-	-	-	-
unigene0046928	0.001	0.825333	9.68883	0.0187406	Up	--	-	-	-	-
unigene0065476	0.001	0.825033	9.68831	0.00315567	Up	--	-	-	-	-
unigene0065433	0.001	0.824033	9.68656	0.00840909	Up	--	-	-	-	-
unigene0044241	0.001	0.823667	9.68592	0.012988	Up	--	-	-	-	-
unigene0021690	0.001	0.822767	9.68434	0.0371718	Up	--	-	-	-	-
unigene0043806	0.001	0.822133	9.68323	0.00539338	Up	ribosomal protein L34 [Karlodinium veneficum]	ko03010//Ribosome//Translation//Genetic Information Processing	GO:0005622//intracellular;GO:0043232//intracellular non-membrane-bounded organelle;GO:0005840//ribosome;GO:0043228//non-membrane-bounded organelle;GO:1990904//ribonucleoprotein complex;GO:0043226//organelle;GO:0044464//cell part;GO:0043229//intracellular organelle;GO:0005737//cytoplasm;GO:0044444//cytoplasmic part;GO:0005623//cell;GO:0032991//macromolecular complex;GO:0044424//intracellular part;…	-	-
unigene0070705	0.001	0.822133	9.68323	0.0114335	Up	--	-	-	-	-
unigene0073855	0.001	0.821733	9.68253	0.00316882	Up	pectate lyase, partial [Eleusine coracana]	-	-	-	-
unigene0002723	0.001	0.8209	9.68106	0.00282464	Up	beta-ig-h3 fasciclin [Chrysochromulina sp. CCMP291]	-	-	-	-
unigene0059949	0.001	0.820567	9.68048	0.0137901	Up	alpha/beta fold hydrolase [Medicago truncatula]	-	-	-	-
unigene0025913	0.001	0.819633	9.67883	0.010514	Up	PREDICTED: uncharacterized mitochondrial protein AtMg00860-like [Brassica oleracea var. oleracea] [Brassica oleracea]	-	-	-	-
unigene0019349	0.001	0.819067	9.67784	0.00725669	Up	60S ribosomal protein l11, partial [Oryza sativa Indica Group]	ko03010//Ribosome//Translation//Genetic Information Processing	GO:0070013//intracellular organelle lumen;GO:0032991//macromolecular complex;GO:0043232//intracellular non-membrane-bounded organelle;GO:0043226//organelle;GO:0031981//nuclear lumen;GO:0043228//non-membrane-bounded organelle;GO:0044464//cell part;GO:0043229//intracellular organelle;GO:0005840//ribosome;GO:0005622//intracellular;GO:0044424//intracellular part;GO:0044444//cytoplasmic part;GO:004442…	GO:0005198//structural molecule activity	GO:0010467//gene expression;GO:0043170//macromolecule metabolic process;GO:0071704//organic substance metabolic process;GO:0008152//metabolic process
unigene0023322	0.001	0.817767	9.67555	0.00458527	Up	--	-	-	-	-
unigene0060679	0.001	0.8177	9.67543	0.0278763	Up	--	-	-	-	-
unigene0038063	0.001	0.816	9.67243	0.0158555	Up	--	-	-	-	-
unigene0029096	0.001	0.8159	9.67225	0.0135182	Up	--	-	-	-	-
unigene0073632	0.001	0.815867	9.67219	0.00106871	Up	DUF4283 domain protein [Medicago truncatula]	-	-	-	-
unigene0026198	0.001	0.8144	9.66959	0.0102876	Up	Bacteriorhodopsin-like protein [Klebsormidium flaccidum]	-	-	-	-
unigene0063973	0.001	0.813033	9.66717	0.0235717	Up	--	-	-	-	-
unigene0068703	0.001	0.8122	9.66569	0.0153273	Up	--	-	-	-	-
unigene0071397	0.001	0.8121	9.66551	0.0103668	Up	--	-	-	-	-
unigene0031330	0.001	0.8119	9.66516	0.0306239	Up	--	-	-	-	-
unigene0030847	0.001	0.811667	9.66474	0.0304818	Up	LINE-1 reverse transcriptase isogeny [Cajanus cajan]	-	-	-	-
unigene0070167	0.001	0.8114	9.66427	0.0132541	Up	Retrovirus-related Pol polyprotein from transposon TNT 1-94 [Cajanus cajan]	-	-	GO:0046914//transition metal ion binding;GO:0046872//metal ion binding;GO:0005488//binding;GO:0097159//organic cyclic compound binding;GO:0043167//ion binding;GO:0043169//cation binding	GO:0008152//metabolic process;GO:0046483//heterocycle metabolic process;GO:0044237//cellular metabolic process;GO:0071704//organic substance metabolic process;GO:0090304//nucleic acid metabolic process;GO:0044238//primary metabolic process;GO:0044260//cellular macromolecule metabolic process;GO:0006139//nucleobase-containing compound metabolic process;GO:0009987//cellular process;GO:0043170//macr…
unigene0070761	0.001	0.810967	9.6635	0.0314705	Up	Retrovirus-related Pol polyprotein LINE-1 [Cajanus cajan]	-	-	-	-
unigene0001421	0.001	0.809433	9.66077	0.00685386	Up	eukaryotic elongation factor 1 gamma [Hordeum vulgare]	-	GO:0044464//cell part;GO:0005623//cell	-	-
unigene0056248	0.001	0.808933	9.65988	0.0055031	Up	LINE-1 reverse transcriptase isogeny [Cajanus cajan]	-	-	-	-
unigene0025230	0.001	0.8086	9.65928	0.00642491	Up	atp-citrate synthase [Nannochloropsis gaditana]	ko00020//Citrate cycle (TCA cycle)//Carbohydrate metabolism//Metabolism	GO:0005623//cell;GO:0044464//cell part;GO:0016020//membrane;GO:0044424//intracellular part;GO:0005622//intracellular	GO:0097159//organic cyclic compound binding;GO:0001882//nucleoside binding;GO:0032550//purine ribonucleoside binding;GO:1901363//heterocyclic compound binding;GO:0046912//transferase activity, transferring acyl groups, acyl groups converted into alkyl on transfer;GO:0016874//ligase activity;GO:0004774//succinate-CoA ligase activity;GO:0032549//ribonucleoside binding;GO:0016740//transferase activi…	GO:0071704//organic substance metabolic process;GO:0005975//carbohydrate metabolic process;GO:0044238//primary metabolic process;GO:0008152//metabolic process
unigene0028150	0.001	0.8085	9.6591	0.0210349	Up	--	-	-	-	-
unigene0028435	0.001	0.806833	9.65613	0.0387916	Up	--	-	-	-	-
unigene0056204	0.001	0.806133	9.65487	0.0204773	Up	Transposon TX1 uncharacterized, partial [Cajanus cajan]	-	-	-	-
unigene0024207	0.001	0.806067	9.65476	0.0109495	Up	PREDICTED: LOB domain-containing protein 38-like isoform X2 [Vigna radiata var. radiata] [Vigna radiata]	-	-	-	-
unigene0071377	0.001	0.8053	9.65338	0.0321234	Up	--	-	-	-	-
unigene0029369	0.001	0.805167	9.65314	0.00190493	Up	hypothetical protein VITISV_042772 [Vitis vinifera]	-	GO:0005623//cell;GO:0005737//cytoplasm;GO:0005622//intracellular;GO:0044444//cytoplasmic part;GO:0044464//cell part;GO:0044424//intracellular part;GO:0043226//organelle;GO:0043229//intracellular organelle	-	-
unigene0041790	0.001	0.805	9.65284	0.0361169	Up	--	-	-	-	-
unigene0020336	0.001	0.804633	9.65219	0.0250055	Up	--	-	-	-	-
unigene0031864	0.001	0.804333	9.65165	0.0406715	Up	Receptor-like protein kinase ANXUR2 [Glycine soja]	-	-	GO:0003824//catalytic activity;GO:0016772//transferase activity, transferring phosphorus-containing groups;GO:0016740//transferase activity	-
unigene0070400	0.001	0.8042	9.65141	0.0180909	Up	PREDICTED: 60S ribosomal protein L44 [Erythranthe guttata]	ko03010//Ribosome//Translation//Genetic Information Processing	GO:0044422//organelle part;GO:0044391//ribosomal subunit;GO:0044424//intracellular part;GO:0005622//intracellular;GO:0005840//ribosome;GO:0005737//cytoplasm;GO:1990904//ribonucleoprotein complex;GO:0044464//cell part;GO:0032991//macromolecular complex;GO:0043228//non-membrane-bounded organelle;GO:0043229//intracellular organelle;GO:0043232//intracellular non-membrane-bounded organelle;GO:0005623/…	GO:0005198//structural molecule activity	GO:0043170//macromolecule metabolic process;GO:0008152//metabolic process;GO:0071704//organic substance metabolic process;GO:0010467//gene expression
unigene0040621	0.001	0.803833	9.65075	0.0110796	Up	hypothetical protein TSUD_150240 [Trifolium subterraneum]	-	-	-	-
unigene0069871	0.001	0.8037	9.65051	0.0111179	Up	--	-	-	-	-
unigene0024926	0.001	0.803367	9.64991	0.00964598	Up	--	-	-	-	-
unigene0010830	0.001	0.803033	9.64932	0.0164035	Up	NB-ARC domain disease resistance protein [Medicago truncatula]	-	-	GO:0097159//organic cyclic compound binding;GO:0036094//small molecule binding;GO:0097367//carbohydrate derivative binding;GO:1901363//heterocyclic compound binding;GO:0032550//purine ribonucleoside binding;GO:0001882//nucleoside binding;GO:0001883//purine nucleoside binding;GO:0032549//ribonucleoside binding;GO:0005488//binding	GO:0050896//response to stimulus;GO:0006950//response to stress
unigene0069239	0.001	0.8029	9.64908	0.000663611	Up	Retrovirus-related Pol polyprotein from transposon TNT 1-94 [Cajanus cajan]	ko02010//ABC transporters//Membrane transport//Environmental Information Processing	-	GO:0046872//metal ion binding;GO:0043167//ion binding;GO:0043169//cation binding;GO:0005488//binding	-
unigene0022928	0.001	0.801767	9.64704	0.00902528	Up	--	-	-	-	-
unigene0051287	0.001	0.801433	9.64644	0.0160336	Up	--	-	-	-	-
unigene0024782	0.001	0.8006	9.64494	0.00731545	Up	isocitrate dehydrogenase (NADP+), partial [Eucalyptus globulus subsp. bicostata] [Eucalyptus globulus]	ko01200//Carbon metabolism//Global and Overview//Metabolism;ko01230//Biosynthesis of amino acids//Global and Overview//Metabolism;ko04146//Peroxisome//Transport and catabolism//Cellular Processes;ko00480//Glutathione metabolism//Metabolism of other amino acids//Metabolism;ko01210//2-Oxocarboxylic acid metabolism//Global and Overview//Metabolism;ko00020//Citrate cycle (TCA cycle)//Carbohydrate met…	-	GO:0005488//binding;GO:0004448//isocitrate dehydrogenase activity;GO:0003824//catalytic activity;GO:1901363//heterocyclic compound binding;GO:0016614//oxidoreductase activity, acting on CH-OH group of donors;GO:0016491//oxidoreductase activity;GO:1901265//nucleoside phosphate binding;GO:0043169//cation binding;GO:0097159//organic cyclic compound binding;GO:0036094//small molecule binding;GO:00166…	GO:0009987//cellular process;GO:0015980//energy derivation by oxidation of organic compounds;GO:0044763//single-organism cellular process;GO:0071704//organic substance metabolic process;GO:0006091//generation of precursor metabolites and energy;GO:0008152//metabolic process;GO:0072350//tricarboxylic acid metabolic process;GO:0006082//organic acid metabolic process;GO:0044281//small molecule metab…
unigene0024369	0.001	0.799967	9.6438	0.0482074	Up	--	-	-	-	-
unigene0068665	0.001	0.799833	9.64356	0.0403765	Up	receptor-like kinase [Medicago truncatula]	-	-	GO:0016301//kinase activity;GO:0036094//small molecule binding;GO:0097367//carbohydrate derivative binding;GO:0003824//catalytic activity;GO:0001882//nucleoside binding;GO:0032549//ribonucleoside binding;GO:0001883//purine nucleoside binding;GO:0097159//organic cyclic compound binding;GO:0016773//phosphotransferase activity, alcohol group as acceptor;GO:0004672//protein kinase activity;GO:0005488…	GO:0008037//cell recognition;GO:0019538//protein metabolic process;GO:0071704//organic substance metabolic process;GO:0044260//cellular macromolecule metabolic process;GO:0043170//macromolecule metabolic process;GO:0044763//single-organism cellular process;GO:0009987//cellular process;GO:0008152//metabolic process;GO:0043412//macromolecule modification;GO:0044699//single-organism process;GO:00067…
unigene0070891	0.001	0.799467	9.64289	0.0056675	Up	--	-	-	-	-
unigene0047781	0.001	0.7992	9.64241	0.00989015	Up	--	-	-	-	-
unigene0055723	0.001	0.7991	9.64223	0.0297204	Up	serinc-domain serine and sphingolipid biosynthesis protein [Medicago truncatula]	-	-	-	GO:0032502//developmental process;GO:0003006//developmental process involved in reproduction;GO:0022414//reproductive process;GO:0000003//reproduction
unigene0022342	0.001	0.798967	9.64199	0.0102288	Up	--	-	-	-	-
unigene0002626	0.001	0.7989	9.64187	0.000150364	Up	PREDICTED: trafficking protein particle complex subunit 12 [Cicer arietinum]	-	-	-	-
unigene0068728	0.001	0.7986	9.64133	0.0105259	Up	serpin-like protein [Medicago truncatula]	-	-	-	-
unigene0001782	0.001	0.798533	9.64121	0.00376359	Up	--	-	-	-	-
unigene0024548	0.001	0.798467	9.64109	0.00367963	Up	mitochondrial phosphate carrier 1 [Volvox carteri f. nagariensis]	-	GO:0043226//organelle;GO:0044444//cytoplasmic part;GO:0043227//membrane-bounded organelle;GO:0043231//intracellular membrane-bounded organelle;GO:0043229//intracellular organelle;GO:0005622//intracellular;GO:0016020//membrane;GO:0044464//cell part;GO:0005623//cell;GO:0005737//cytoplasm;GO:0044424//intracellular part	-	-
unigene0036937	0.001	0.798267	9.64073	0.0314413	Up	--	-	-	-	-
unigene0021361	0.001	0.797967	9.64018	0.0240976	Up	--	-	-	-	-
unigene0060521	0.001	0.7977	9.6397	0.030517	Up	--	-	-	-	-
unigene0030186	0.001	0.796133	9.63687	0.0130295	Up	--	-	-	-	-
unigene0037870	0.001	0.795967	9.63656	0.00821846	Up	--	-	-	-	-
unigene0050215	0.001	0.795967	9.63656	0.0106714	Up	LINE-1 reverse transcriptase isogeny, partial [Cajanus cajan]	ko03420//Nucleotide excision repair//Replication and repair//Genetic Information Processing;ko03030//DNA replication//Replication and repair//Genetic Information Processing;ko03430//Mismatch repair//Replication and repair//Genetic Information Processing;ko03440//Homologous recombination//Replication and repair//Genetic Information Processing	-	-	-
unigene0070853	0.001	0.7956	9.6359	0.0436456	Up	--	-	-	-	-
unigene0037673	0.001	0.7954	9.63554	0.00871695	Up	Transposon TX1 uncharacterized, partial [Cajanus cajan]	-	-	-	-
unigene0005861	0.001	0.794867	9.63457	0.0116269	Up	60S ribosomal protein L5-2 [Zea mays]	ko03010//Ribosome//Translation//Genetic Information Processing	GO:0043226//organelle;GO:0044422//organelle part;GO:0005623//cell;GO:0044444//cytoplasmic part;GO:0016020//membrane;GO:0043229//intracellular organelle;GO:0030529//intracellular ribonucleoprotein complex;GO:0043231//intracellular membrane-bounded organelle;GO:0005622//intracellular;GO:0043232//intracellular non-membrane-bounded organelle;GO:0005737//cytoplasm;GO:0043227//membrane-bounded organell…	GO:0019843//rRNA binding;GO:0097159//organic cyclic compound binding;GO:0005198//structural molecule activity;GO:0003723//RNA binding;GO:0003676//nucleic acid binding;GO:1901363//heterocyclic compound binding;GO:0005488//binding	GO:0009653//anatomical structure morphogenesis;GO:0044767//single-organism developmental process;GO:0048513//animal organ development;GO:0071704//organic substance metabolic process;GO:0044707//single-multicellular organism process;GO:0010467//gene expression;GO:0008152//metabolic process;GO:0048856//anatomical structure development;GO:0043170//macromolecule metabolic process;GO:0007275//multicel…
unigene0056880	0.001	0.7944	9.63372	0.0459932	Up	PREDICTED: transcription factor MYB1R1 [Vigna radiata var. radiata] [Vigna radiata]	-	-	GO:1901363//heterocyclic compound binding;GO:0005488//binding;GO:0003676//nucleic acid binding;GO:0097159//organic cyclic compound binding	-
unigene0070684	0.001	0.7944	9.63372	0.0459711	Up	PREDICTED: RING-H2 finger protein ATL78 [Arachis ipaensis]	-	-	-	-
unigene0027123	0.001	0.793733	9.63251	0.0184144	Up	--	-	-	-	-
unigene0029736	0.001	0.793733	9.63251	0.00934784	Up	14-3-3 protein-like protein [Galdieria sulphuraria]	-	GO:0009532//plastid stroma;GO:0005623//cell;GO:0044435//plastid part;GO:0043231//intracellular membrane-bounded organelle;GO:0044444//cytoplasmic part;GO:0044446//intracellular organelle part;GO:0043227//membrane-bounded organelle;GO:0043229//intracellular organelle;GO:0005622//intracellular;GO:0016020//membrane;GO:0044424//intracellular part;GO:0005911//cell-cell junction;GO:0044422//organelle p…	GO:0032550//purine ribonucleoside binding;GO:0032549//ribonucleoside binding;GO:0097367//carbohydrate derivative binding;GO:0001883//purine nucleoside binding;GO:0051219//phosphoprotein binding;GO:1901363//heterocyclic compound binding;GO:0005515//protein binding;GO:0001882//nucleoside binding;GO:0097159//organic cyclic compound binding;GO:0036094//small molecule binding;GO:0005488//binding	GO:0071495//cellular response to endogenous stimulus;GO:0051716//cellular response to stimulus;GO:0014070//response to organic cyclic compound;GO:0071383//cellular response to steroid hormone stimulus;GO:0023052//signaling;GO:0043401//steroid hormone mediated signaling pathway;GO:0033993//response to lipid;GO:0050789//regulation of biological process;GO:0001101//response to acid chemical;GO:00650…
unigene0021776	0.001	0.793433	9.63197	0.0419569	Up	--	-	-	-	-
unigene0060973	0.001	0.793333	9.63178	0.00337144	Up	Retrovirus-related Pol polyprotein LINE-1, partial [Cajanus cajan]	-	-	-	-
unigene0003735	0.001	0.7931	9.63136	0.00315608	Up	dnaK-type molecular chaperone hsc70.1 - like, partial [Arabidopsis thaliana]	ko04141//Protein processing in endoplasmic reticulum//Folding, sorting and degradation//Genetic Information Processing;ko03040//Spliceosome//Transcription//Genetic Information Processing;ko04144//Endocytosis//Transport and catabolism//Cellular Processes	GO:0005623//cell;GO:0030312//external encapsulating structure;GO:0044464//cell part;GO:0044444//cytoplasmic part;GO:0043226//organelle;GO:0043229//intracellular organelle;GO:0016020//membrane;GO:0071944//cell periphery;GO:0043227//membrane-bounded organelle;GO:0005737//cytoplasm;GO:0044424//intracellular part;GO:0043231//intracellular membrane-bounded organelle;GO:0005622//intracellular	GO:0032549//ribonucleoside binding;GO:0001883//purine nucleoside binding;GO:0097159//organic cyclic compound binding;GO:0005488//binding;GO:0032550//purine ribonucleoside binding;GO:1901363//heterocyclic compound binding;GO:0001882//nucleoside binding;GO:0036094//small molecule binding;GO:0097367//carbohydrate derivative binding	GO:0051704//multi-organism process;GO:0010035//response to inorganic substance;GO:0009607//response to biotic stimulus;GO:0009605//response to external stimulus;GO:0010038//response to metal ion;GO:0050896//response to stimulus;GO:0051707//response to other organism;GO:0043207//response to external biotic stimulus;GO:0006950//response to stress;GO:0042221//response to chemical
unigene0020333	0.001	0.7925	9.63027	0.0179135	Up	bifunctional phosphoribosylaminoimidazole carboxylase / phosphoribosylaminoimidazole-succinocarboxamide synthase, chloroplast or mitochondrial precursor [Galdieria sulphuraria]	ko00230//Purine metabolism//Nucleotide metabolism//Metabolism	-	GO:0003824//catalytic activity	-
unigene0070790	0.001	0.7917	9.62881	0.0128404	Up	--	-	-	-	-
unigene0019782	0.001	0.791267	9.62802	0.00271773	Up	PREDICTED: LRR receptor-like serine/threonine-protein kinase GSO1 [Cicer arietinum]	-	-	GO:0003824//catalytic activity;GO:0016740//transferase activity;GO:0016772//transferase activity, transferring phosphorus-containing groups	GO:0008152//metabolic process;GO:0006796//phosphate-containing compound metabolic process;GO:0044237//cellular metabolic process;GO:0009987//cellular process;GO:0006793//phosphorus metabolic process
unigene0001038	0.001	0.790933	9.62741	0.0124666	Up	PREDICTED: transmembrane protease serine 9 [Ricinus communis]	-	-	GO:0003824//catalytic activity	-
unigene0058947	0.001	0.790167	9.62601	0.0118471	Up	--	-	-	-	-
unigene0031321	0.001	0.7898	9.62534	0.00375668	Up	serine hydroxymethyltransferase [Zea mays]	ko01200//Carbon metabolism//Global and Overview//Metabolism;ko01230//Biosynthesis of amino acids//Global and Overview//Metabolism;ko00260//Glycine, serine and threonine metabolism//Amino acid metabolism//Metabolism;ko00630//Glyoxylate and dicarboxylate metabolism//Carbohydrate metabolism//Metabolism;ko00460//Cyanoamino acid metabolism//Metabolism of other amino acids//Metabolism;ko00670//One carb…	-	GO:0016740//transferase activity;GO:0003824//catalytic activity;GO:0043168//anion binding;GO:0043167//ion binding;GO:0016742//hydroxymethyl-, formyl- and related transferase activity;GO:0016741//transferase activity, transferring one-carbon groups;GO:0005488//binding	GO:0006520//cellular amino acid metabolic process;GO:0006082//organic acid metabolic process;GO:0044281//small molecule metabolic process;GO:0044699//single-organism process;GO:0009069//serine family amino acid metabolic process;GO:0044237//cellular metabolic process;GO:0071704//organic substance metabolic process;GO:0044763//single-organism cellular process;GO:0044710//single-organism metabolic …
unigene0062790	0.001	0.789767	9.62528	0.0180062	Up	--	-	-	-	-
unigene0038336	0.001	0.788733	9.62339	0.00181249	Up	--	-	-	-	-
unigene0063792	0.001	0.788533	9.62303	0.0364307	Up	--	-	-	-	-
unigene0020573	0.001	0.7877	9.6215	0.0213247	Up	--	-	-	-	-
unigene0027293	0.001	0.787333	9.62083	0.00347237	Up	Retrovirus-related Pol polyprotein from transposon TNT 1-94 [Cajanus cajan]	ko03018//RNA degradation//Folding, sorting and degradation//Genetic Information Processing	-	GO:0005488//binding	-
unigene0048654	0.001	0.7873	9.62077	0.00339427	Up	PREDICTED: PAX3- and PAX7-binding protein 1 [Vigna angularis]	-	-	-	GO:0034645//cellular macromolecule biosynthetic process;GO:0044249//cellular biosynthetic process;GO:0097659//nucleic acid-templated transcription;GO:0009059//macromolecule biosynthetic process;GO:0018130//heterocycle biosynthetic process;GO:0006139//nucleobase-containing compound metabolic process;GO:0071704//organic substance metabolic process;GO:0046483//heterocycle metabolic process;GO:004423…
unigene0021417	0.001	0.7868	9.61985	0.00129425	Up	--	-	-	-	-
unigene0023374	0.001	0.7868	9.61985	0.0355769	Up	PREDICTED: cytochrome b5-like [Capsicum annuum]	-	GO:0043229//intracellular organelle;GO:0044444//cytoplasmic part;GO:0044435//plastid part;GO:0005622//intracellular;GO:0031967//organelle envelope;GO:0031975//envelope;GO:0005623//cell;GO:0009536//plastid;GO:0043227//membrane-bounded organelle;GO:0044422//organelle part;GO:0044424//intracellular part;GO:0044464//cell part;GO:0005737//cytoplasm;GO:0043231//intracellular membrane-bounded organelle;…	GO:0046906//tetrapyrrole binding;GO:1901363//heterocyclic compound binding;GO:0005488//binding;GO:0043169//cation binding;GO:0097159//organic cyclic compound binding;GO:0043167//ion binding	-
unigene0069219	0.001	0.785167	9.61686	0.0164802	Up	NB-ARC domain disease resistance protein [Medicago truncatula]	-	-	-	-
unigene0000707	0.001	0.785067	9.61667	0.012503	Up	--	-	-	-	-
unigene0031000	0.001	0.784567	9.61575	0.00613726	Up	hypothetical protein AXX17_ATUG04210 [Arabidopsis thaliana]	-	-	-	-
unigene0026891	0.001	0.783933	9.61459	0.00530382	Up	PREDICTED: myosin-1-like [Musa acuminata subsp. malaccensis] [Musa acuminata]	-	GO:0043228//non-membrane-bounded organelle;GO:0043231//intracellular membrane-bounded organelle;GO:0016020//membrane;GO:0043232//intracellular non-membrane-bounded organelle;GO:0044444//cytoplasmic part;GO:0005623//cell;GO:0015629//actin cytoskeleton;GO:0005622//intracellular;GO:0043229//intracellular organelle;GO:0044464//cell part;GO:0005856//cytoskeleton;GO:0005737//cytoplasm;GO:0043227//membr…	-	GO:0006928//movement of cell or subcellular component;GO:0009987//cellular process;GO:0008152//metabolic process;GO:0044237//cellular metabolic process;GO:0071704//organic substance metabolic process;GO:0044267//cellular protein metabolic process;GO:0044238//primary metabolic process;GO:0006464//cellular protein modification process;GO:0044260//cellular macromolecule metabolic process;GO:0019538/…
unigene0071974	0.001	0.783867	9.61446	0.00537071	Up	--	-	-	-	-
unigene0073941	0.001	0.7837	9.61416	0.001833	Up	PREDICTED: 60S ribosomal protein L26-1 [Oryza sativa Japonica Group]	ko03010//Ribosome//Translation//Genetic Information Processing	GO:1990904//ribonucleoprotein complex;GO:0043231//intracellular membrane-bounded organelle;GO:0070013//intracellular organelle lumen;GO:0044428//nuclear part;GO:0044391//ribosomal subunit;GO:0005623//cell;GO:0043233//organelle lumen;GO:0005773//vacuole;GO:0005634//nucleus;GO:0015934//large ribosomal subunit;GO:0032991//macromolecular complex;GO:0005737//cytoplasm;GO:0043227//membrane-bounded orga…	GO:0005198//structural molecule activity	GO:0050896//response to stimulus;GO:0071704//organic substance metabolic process;GO:0043170//macromolecule metabolic process;GO:0010467//gene expression;GO:0008152//metabolic process;GO:0006950//response to stress
unigene0073937	0.001	0.7834	9.61361	0.00279546	Up	--	-	-	-	-
unigene0022599	0.001	0.783267	9.61336	0.00526647	Up	PREDICTED: ATP-dependent DNA helicase PIF1-like [Arachis ipaensis]	-	-	-	-
unigene0049768	0.001	0.782233	9.61146	0.00526594	Up	--	-	-	-	-
unigene0006121	0.001	0.780833	9.60887	0.00620893	Up	--	-	-	-	-
unigene0032122	0.001	0.780567	9.60838	0.0151696	Up	transcript antisense to ribosomal rna protein [Nannochloropsis gaditana CCMP526]	-	-	-	-
unigene0047009	0.001	0.7804	9.60807	0.00542849	Up	--	-	-	-	-
unigene0064454	0.001	0.7768	9.6014	0.016096	Up	--	-	-	-	-
unigene0061562	0.001	0.7767	9.60121	0.00710359	Up	--	-	-	-	-
unigene0074729	0.001	0.7765	9.60084	0.00658948	Up	hypothetical protein MTR_8g027390 [Medicago truncatula]	-	-	-	-
unigene0072824	0.001	0.7762	9.60028	0.00219947	Up	60S ribosomal protein L7Ae isoform 2 [Galdieria sulphuraria]	ko03010//Ribosome//Translation//Genetic Information Processing	GO:0005840//ribosome;GO:0043231//intracellular membrane-bounded organelle;GO:0043229//intracellular organelle;GO:0044422//organelle part;GO:0032991//macromolecular complex;GO:0044424//intracellular part;GO:0044444//cytoplasmic part;GO:0005737//cytoplasm;GO:0043226//organelle;GO:0043227//membrane-bounded organelle;GO:0043232//intracellular non-membrane-bounded organelle;GO:0043228//non-membrane-bo…	-	-
unigene0047175	0.001	0.775133	9.5983	0.0291783	Up	Copia protein [Cajanus cajan]	ko00500//Starch and sucrose metabolism//Carbohydrate metabolism//Metabolism;ko00940//Phenylpropanoid biosynthesis//Biosynthesis of other secondary metabolites//Metabolism;ko00460//Cyanoamino acid metabolism//Metabolism of other amino acids//Metabolism	-	-	-
unigene0067958	0.001	0.7742	9.59656	0.040633	Up	--	-	-	-	-
unigene0061235	0.001	0.773867	9.59594	0.0254327	Up	Retrovirus-related Pol polyprotein LINE-1 [Cajanus cajan]	-	-	-	-
unigene0029648	0.001	0.773633	9.59551	0.0400314	Up	hypothetical protein EMIHUDRAFT_311506 [Emiliania huxleyi CCMP1516]	-	-	-	-
unigene0024825	0.001	0.773133	9.59457	0.0255009	Up	--	-	-	-	-
unigene0024254	0.001	0.772733	9.59383	0.00996607	Up	--	-	-	-	-
unigene0069108	0.001	0.772167	9.59277	0.0145868	Up	anaphase promoting complex subunit 2 [Medicago truncatula]	ko04120//Ubiquitin mediated proteolysis//Folding, sorting and degradation//Genetic Information Processing	GO:0005623//cell;GO:0044424//intracellular part;GO:1990234//transferase complex;GO:0043232//intracellular non-membrane-bounded organelle;GO:0043226//organelle;GO:0043229//intracellular organelle;GO:0032991//macromolecular complex;GO:0043228//non-membrane-bounded organelle;GO:0005622//intracellular;GO:0000151//ubiquitin ligase complex;GO:0015630//microtubule cytoskeleton;GO:1902494//catalytic comp…	GO:0044389//ubiquitin-like protein ligase binding;GO:0019899//enzyme binding;GO:0005488//binding;GO:0005515//protein binding	GO:1901575//organic substance catabolic process;GO:0043632//modification-dependent macromolecule catabolic process;GO:0019941//modification-dependent protein catabolic process;GO:0044237//cellular metabolic process;GO:0009056//catabolic process;GO:0044248//cellular catabolic process;GO:0071704//organic substance metabolic process;GO:0044267//cellular protein metabolic process;GO:0008152//metaboli…
unigene0040402	0.001	0.771933	9.59233	0.0061118	Up	F-box/RNI/FBD-like domain protein [Medicago truncatula]	-	-	-	-
unigene0070894	0.001	0.771933	9.59233	0.00240746	Up	--	-	-	-	-
unigene0019261	0.001	0.771067	9.59071	0.00516012	Up	beta-ig-h3 fasciclin [Nannochloropsis gaditana]	-	-	-	-
unigene0070215	0.001	0.771	9.59059	0.014446	Up	60S acidic ribosomal protein [Blastocystis sp. subtype 4]	ko03010//Ribosome//Translation//Genetic Information Processing	GO:0043232//intracellular non-membrane-bounded organelle;GO:0005840//ribosome;GO:1990904//ribonucleoprotein complex;GO:0044424//intracellular part;GO:0032991//macromolecular complex;GO:0043229//intracellular organelle;GO:0044464//cell part;GO:0030529//intracellular ribonucleoprotein complex;GO:0043226//organelle;GO:0043228//non-membrane-bounded organelle;GO:0005622//intracellular;GO:0005623//cell…	GO:0005198//structural molecule activity	GO:0044271//cellular nitrogen compound biosynthetic process;GO:0043603//cellular amide metabolic process;GO:0010467//gene expression;GO:0009987//cellular process;GO:0009058//biosynthetic process;GO:0008152//metabolic process;GO:1901576//organic substance biosynthetic process;GO:0043170//macromolecule metabolic process;GO:0009059//macromolecule biosynthetic process;GO:0034641//cellular nitrogen co…
unigene0073442	0.001	0.770633	9.5899	0.00115087	Up	--	-	-	-	-
unigene0020583	0.001	0.770467	9.58959	0.0381157	Up	--	-	-	-	-
unigene0030490	0.001	0.770367	9.5894	0.0037761	Up	60S ribosomal protein L5-2 [Zea mays]	ko03010//Ribosome//Translation//Genetic Information Processing	GO:0005623//cell;GO:1990904//ribonucleoprotein complex;GO:0032991//macromolecular complex;GO:0044464//cell part;GO:0044424//intracellular part;GO:0030529//intracellular ribonucleoprotein complex;GO:0005622//intracellular	GO:0019843//rRNA binding;GO:0097159//organic cyclic compound binding;GO:0003676//nucleic acid binding;GO:1901363//heterocyclic compound binding;GO:0005198//structural molecule activity;GO:0003723//RNA binding;GO:0005488//binding	GO:0071704//organic substance metabolic process;GO:0010467//gene expression;GO:0008152//metabolic process;GO:0043170//macromolecule metabolic process
unigene0039085	0.001	0.770333	9.58934	0.00521422	Up	Polynucleotidyl transferase, Ribonuclease H fold [Medicago truncatula]	ko03420//Nucleotide excision repair//Replication and repair//Genetic Information Processing;ko03030//DNA replication//Replication and repair//Genetic Information Processing;ko03430//Mismatch repair//Replication and repair//Genetic Information Processing;ko03440//Homologous recombination//Replication and repair//Genetic Information Processing	-	-	-
unigene0070125	0.001	0.7693	9.5874	0.0429692	Up	--	-	-	-	-
unigene0001255	0.001	0.7685	9.5859	0.0125584	Up	--	-	-	-	-
unigene0072652	0.001	0.7681	9.58515	0.0264688	Up	hypothetical protein PHAVU_005G096100g [Phaseolus vulgaris]	-	-	-	-
unigene0021284	0.001	0.767967	9.5849	0.0241068	Up	Retrovirus-related Pol polyprotein from transposon 297 family, partial [Cajanus cajan]	-	-	-	-
unigene0037393	0.001	0.767667	9.58434	0.0203249	Up	--	-	-	-	-
unigene0021317	0.001	0.767333	9.58371	0.0464011	Up	--	-	-	-	-
unigene0038363	0.001	0.766667	9.58246	0.0030537	Up	LRR receptor-like kinase family protein [Medicago truncatula]	-	GO:0016020//membrane	GO:0016301//kinase activity;GO:0097159//organic cyclic compound binding;GO:0005488//binding;GO:0004672//protein kinase activity;GO:0003824//catalytic activity;GO:0016740//transferase activity;GO:1901363//heterocyclic compound binding;GO:0036094//small molecule binding;GO:0016772//transferase activity, transferring phosphorus-containing groups;GO:0016773//phosphotransferase activity, alcohol group…	GO:0044237//cellular metabolic process;GO:0006793//phosphorus metabolic process;GO:0009987//cellular process;GO:0006796//phosphate-containing compound metabolic process;GO:0008152//metabolic process
unigene0008456	0.001	0.765567	9.58038	0.00823057	Up	PREDICTED: transmembrane emp24 domain-containing protein p24beta3-like isoform X2 [Cicer arietinum]	-	GO:0044425//membrane part;GO:0016020//membrane;GO:0031224//intrinsic component of membrane	-	GO:0051234//establishment of localization;GO:0051179//localization
unigene0024688	0.001	0.765233	9.57976	0.0397924	Up	--	-	-	-	-
unigene0027881	0.001	0.7646	9.57856	0.0307704	Up	--	-	-	-	-
unigene0070461	0.001	0.7645	9.57837	0.0236452	Up	--	-	-	-	-
unigene0041304	0.001	0.764	9.57743	0.0115015	Up	--	-	-	-	-
unigene0070347	0.001	0.763967	9.57737	0.0482254	Up	--	-	-	-	-
unigene0021729	0.001	0.763933	9.5773	0.00231401	Up	mitochondrial chaperonin-60 [Zea mays]	ko03018//RNA degradation//Folding, sorting and degradation//Genetic Information Processing	GO:0044446//intracellular organelle part;GO:0043227//membrane-bounded organelle;GO:0009536//plastid;GO:0044424//intracellular part;GO:0044444//cytoplasmic part;GO:0044435//plastid part;GO:0043229//intracellular organelle;GO:0043231//intracellular membrane-bounded organelle;GO:0005739//mitochondrion;GO:0005623//cell;GO:0005737//cytoplasm;GO:0044464//cell part;GO:0005622//intracellular;GO:0016020//…	GO:0097159//organic cyclic compound binding;GO:1901363//heterocyclic compound binding;GO:0036094//small molecule binding;GO:0005488//binding;GO:0043167//ion binding	GO:0006457//protein folding;GO:0006950//response to stress;GO:0009987//cellular process;GO:0050896//response to stimulus
unigene0031001	0.001	0.763833	9.57711	0.0118432	Up	hypothetical protein AXX17_ATUG04210 [Arabidopsis thaliana]	-	-	-	-
unigene0026250	0.001	0.7637	9.57686	0.0110144	Up	PREDICTED: 60S acidic ribosomal protein P0-like [Glycine max]	ko03010//Ribosome//Translation//Genetic Information Processing	GO:0005622//intracellular;GO:0044464//cell part;GO:0005840//ribosome;GO:0043229//intracellular organelle;GO:0043232//intracellular non-membrane-bounded organelle;GO:0043226//organelle;GO:0032991//macromolecular complex;GO:0044444//cytoplasmic part;GO:0043228//non-membrane-bounded organelle;GO:0005737//cytoplasm;GO:0043227//membrane-bounded organelle;GO:0043231//intracellular membrane-bounded orga…	GO:0005488//binding	GO:0071704//organic substance metabolic process;GO:0050896//response to stimulus;GO:0034645//cellular macromolecule biosynthetic process;GO:0043170//macromolecule metabolic process;GO:0006725//cellular aromatic compound metabolic process;GO:0006139//nucleobase-containing compound metabolic process;GO:0008152//metabolic process;GO:0034641//cellular nitrogen compound metabolic process;GO:0044260//c…
unigene0072241	0.001	0.7635	9.57648	0.0436528	Up	--	-	-	-	-
unigene0022551	0.001	0.762033	9.57371	0.00437148	Up	non-ltr retroelement reverse transcriptase [Rosa rugosa]	-	-	-	-
unigene0017136	0.001	0.7619	9.57346	0.0143023	Up	--	-	-	-	-
unigene0027305	0.001	0.761433	9.57257	0.00912841	Up	PREDICTED: uncharacterized mitochondrial protein AtMg00310-like [Arachis ipaensis]	-	-	-	-
unigene0025056	0.001	0.760967	9.57169	0.0410946	Up	--	-	-	-	-
unigene0022042	0.001	0.760667	9.57112	0.00862506	Up	--	-	-	-	-
unigene0069631	0.001	0.760633	9.57106	0.0312539	Up	--	-	-	-	-
unigene0042965	0.001	0.7602	9.57024	0.0314346	Up	--	-	-	-	-
unigene0065142	0.001	0.760067	9.56998	0.00478314	Up	LRR receptor-like kinase family protein [Medicago truncatula]	-	-	GO:0016772//transferase activity, transferring phosphorus-containing groups;GO:0016301//kinase activity;GO:0016740//transferase activity;GO:0003824//catalytic activity	-
unigene0072588	0.001	0.759867	9.5696	0.0318313	Up	LRR and NB-ARC domain disease resistance protein [Medicago truncatula]	-	-	-	-
unigene0057451	0.001	0.7589	9.56777	0.0141248	Up	PREDICTED: replication factor C subunit 3-like [Vigna angularis]	ko03420//Nucleotide excision repair//Replication and repair//Genetic Information Processing;ko03030//DNA replication//Replication and repair//Genetic Information Processing;ko03430//Mismatch repair//Replication and repair//Genetic Information Processing	-	GO:1901363//heterocyclic compound binding;GO:0003676//nucleic acid binding;GO:0005488//binding;GO:0097159//organic cyclic compound binding	GO:0044260//cellular macromolecule metabolic process;GO:1901360//organic cyclic compound metabolic process;GO:0009987//cellular process;GO:0006259//DNA metabolic process;GO:0046483//heterocycle metabolic process;GO:0044237//cellular metabolic process;GO:0034641//cellular nitrogen compound metabolic process;GO:0071704//organic substance metabolic process;GO:0044238//primary metabolic process;GO:00…
unigene0065610	0.001	0.758833	9.56764	0.0105173	Up	PREDICTED: proline-rich receptor-like protein kinase PERK1 [Nicotiana sylvestris]	-	-	GO:0016740//transferase activity;GO:0003824//catalytic activity;GO:0001882//nucleoside binding;GO:0004672//protein kinase activity;GO:0097159//organic cyclic compound binding;GO:0032549//ribonucleoside binding;GO:1901363//heterocyclic compound binding;GO:0016772//transferase activity, transferring phosphorus-containing groups;GO:0032550//purine ribonucleoside binding;GO:0001883//purine nucleoside…	GO:0019538//protein metabolic process;GO:0006796//phosphate-containing compound metabolic process;GO:0044267//cellular protein metabolic process;GO:0036211//protein modification process;GO:0008152//metabolic process;GO:0044238//primary metabolic process;GO:0016310//phosphorylation;GO:0043170//macromolecule metabolic process;GO:0043412//macromolecule modification;GO:0006464//cellular protein modif…
unigene0052253	0.001	0.757667	9.56542	0.0131521	Up	--	-	-	-	-
unigene0019976	0.001	0.7573	9.56472	0.00564126	Up	PREDICTED: probable mannitol dehydrogenase [Gossypium raimondii]	ko00940//Phenylpropanoid biosynthesis//Biosynthesis of other secondary metabolites//Metabolism	-	GO:0003824//catalytic activity;GO:0016491//oxidoreductase activity;GO:0005488//binding	-
unigene0029292	0.001	0.7571	9.56434	0.0406277	Up	Transposon Ty3-G Gag-Pol polyprotein, partial [Cajanus cajan]	-	-	-	-
unigene0043793	0.001	0.7571	9.56434	0.0204325	Up	--	-	-	-	-
unigene0074230	0.001	0.756833	9.56383	0.0184922	Up	--	-	-	-	-
unigene0072538	0.001	0.7563	9.56281	0.00452988	Up	--	-	-	-	-
unigene0020955	0.001	0.755833	9.56192	0.0325992	Up	BnaC04g02070D [Brassica napus]	-	-	-	-
unigene0001234	0.001	0.755733	9.56173	0.00793303	Up	40S ribosomal protein S3A isoform 2 [Galdieria sulphuraria]	ko03010//Ribosome//Translation//Genetic Information Processing	GO:0005622//intracellular;GO:0043228//non-membrane-bounded organelle;GO:0032991//macromolecular complex;GO:1990904//ribonucleoprotein complex;GO:0044446//intracellular organelle part;GO:0031974//membrane-enclosed lumen;GO:0005911//cell-cell junction;GO:0030312//external encapsulating structure;GO:0044428//nuclear part;GO:0005840//ribosome;GO:0031981//nuclear lumen;GO:0043226//organelle;GO:0005623…	GO:0005198//structural molecule activity	GO:0010467//gene expression;GO:0071704//organic substance metabolic process;GO:0008152//metabolic process;GO:0043170//macromolecule metabolic process
unigene0066075	0.001	0.7557	9.56167	0.0207323	Up	--	-	-	-	-
unigene0070175	0.001	0.755633	9.56154	0.00312119	Up	hypothetical protein BVRB_025610 [Beta vulgaris subsp. vulgaris] [Beta vulgaris]	-	-	-	-
unigene0019307	0.001	0.7556	9.56148	0.00907329	Up	voltage-dependent anion channel, MPP family [Galdieria sulphuraria]	-	-	-	-
unigene0055472	0.001	0.755233	9.56078	0.00136302	Up	PREDICTED: syntaxin-related protein KNOLLE [Nelumbo nucifera]	-	-	-	-
unigene0006729	0.001	0.754967	9.56027	0.00266828	Up	component of cytosolic 80S ribosome and 60S large subunit [Volvox carteri f. nagariensis]	ko03010//Ribosome//Translation//Genetic Information Processing	GO:0005622//intracellular;GO:0043227//membrane-bounded organelle;GO:0044464//cell part;GO:0005623//cell;GO:0043226//organelle;GO:0044446//intracellular organelle part;GO:0044444//cytoplasmic part;GO:0005840//ribosome;GO:0005773//vacuole;GO:0016020//membrane;GO:0043229//intracellular organelle;GO:0030529//intracellular ribonucleoprotein complex;GO:0043232//intracellular non-membrane-bounded organe…	-	-
unigene0057180	0.001	0.754167	9.55874	0.00164214	Up	--	-	-	-	-
unigene0070133	0.001	0.753433	9.55734	0.0200402	Up	PREDICTED: golgin subfamily A member 6-like protein 6 [Arachis duranensis]	-	-	-	-
unigene0019881	0.001	0.752	9.55459	0.0100269	Up	PREDICTED: probable mannitol dehydrogenase [Gossypium raimondii]	ko00940//Phenylpropanoid biosynthesis//Biosynthesis of other secondary metabolites//Metabolism	-	-	-
unigene0023669	0.001	0.752	9.55459	0.0384668	Up	Kinesin-4 -like protein [Gossypium arboreum]	-	-	-	-
unigene0074243	0.001	0.751867	9.55433	0.0240933	Up	60S ribosomal protein L28-1 [Aegilops tauschii]	ko03010//Ribosome//Translation//Genetic Information Processing	GO:0005623//cell;GO:0005622//intracellular;GO:0044464//cell part	-	-
unigene0021683	0.001	0.751733	9.55408	0.00546374	Up	PREDICTED: uncharacterized mitochondrial protein AtMg00810-like [Nicotiana tabacum]	-	-	GO:0046914//transition metal ion binding;GO:0005488//binding;GO:0046872//metal ion binding;GO:0043167//ion binding;GO:0097159//organic cyclic compound binding;GO:0043169//cation binding	GO:0006807//nitrogen compound metabolic process;GO:0044237//cellular metabolic process;GO:0009987//cellular process;GO:0046483//heterocycle metabolic process;GO:0043170//macromolecule metabolic process;GO:0071704//organic substance metabolic process;GO:0044260//cellular macromolecule metabolic process;GO:0034641//cellular nitrogen compound metabolic process;GO:0090304//nucleic acid metabolic proc…
unigene0071008	0.001	0.751367	9.55337	0.00986455	Up	--	-	-	-	-
unigene0070763	0.001	0.751267	9.55318	0.0119713	Up	--	-	-	-	-
unigene0030733	0.001	0.751167	9.55299	0.00260019	Up	PREDICTED: mediator of RNA polymerase II transcription subunit 37a-like [Camelina sativa]	ko04141//Protein processing in endoplasmic reticulum//Folding, sorting and degradation//Genetic Information Processing;ko03060//Protein export//Folding, sorting and degradation//Genetic Information Processing	GO:0044464//cell part;GO:0044444//cytoplasmic part;GO:0005737//cytoplasm;GO:0012505//endomembrane system;GO:0044446//intracellular organelle part;GO:0044428//nuclear part;GO:0031974//membrane-enclosed lumen;GO:0071944//cell periphery;GO:0044422//organelle part;GO:0043229//intracellular organelle;GO:0005783//endoplasmic reticulum;GO:0005773//vacuole;GO:0005622//intracellular;GO:0016020//membrane;G…	GO:0097159//organic cyclic compound binding;GO:0032549//ribonucleoside binding;GO:1901363//heterocyclic compound binding;GO:0001882//nucleoside binding;GO:0016491//oxidoreductase activity;GO:0097367//carbohydrate derivative binding;GO:0005488//binding;GO:0036094//small molecule binding;GO:0003824//catalytic activity;GO:0001883//purine nucleoside binding;GO:0032550//purine ribonucleoside binding	GO:0044699//single-organism process;GO:0009987//cellular process;GO:0050896//response to stimulus;GO:0006950//response to stress;GO:0008152//metabolic process
unigene0069214	0.001	0.750733	9.55216	0.0116966	Up	--	-	-	-	-
unigene0073156	0.001	0.7502	9.55113	0.0465634	Up	PREDICTED: alcohol dehydrogenase class-3-like [Elaeis guineensis]	ko01200//Carbon metabolism//Global and Overview//Metabolism;ko00010//Glycolysis / Gluconeogenesis//Carbohydrate metabolism//Metabolism;ko00071//Fatty acid degradation//Lipid metabolism//Metabolism;ko00350//Tyrosine metabolism//Amino acid metabolism//Metabolism;ko01220//Degradation of aromatic compounds//Global and Overview//Metabolism	-	GO:0043169//cation binding;GO:0016491//oxidoreductase activity;GO:0046872//metal ion binding;GO:0005488//binding;GO:0043167//ion binding;GO:0003824//catalytic activity	GO:0044710//single-organism metabolic process;GO:0008152//metabolic process;GO:0044699//single-organism process
unigene0003840	0.001	0.750167	9.55107	0.00748839	Up	--	-	-	-	-
unigene0069869	0.001	0.750167	9.55107	0.0059816	Up	--	-	-	-	-
unigene0059695	0.001	0.7498	9.55036	0.0460828	Up	--	-	-	-	-
unigene0023247	0.001	0.749	9.54882	0.00157356	Up	--	-	-	-	-
unigene0057816	0.001	0.748733	9.54831	0.0043212	Up	DUF4283 domain protein [Medicago truncatula]	-	-	-	-
unigene0064744	0.001	0.747967	9.54683	0.0132527	Up	non-LTR retrotransposon transposase [Arabidopsis cebennensis]	-	-	-	-
unigene0072888	0.001	0.7479	9.5467	0.00480433	Up	--	-	-	-	-
unigene0050349	0.001	0.747167	9.54529	0.013471	Up	Receptor-like protein kinase ANXUR2 [Glycine soja]	-	-	GO:0004672//protein kinase activity;GO:1901363//heterocyclic compound binding;GO:0005488//binding;GO:0003824//catalytic activity;GO:0016301//kinase activity;GO:0016740//transferase activity;GO:0036094//small molecule binding;GO:0016772//transferase activity, transferring phosphorus-containing groups;GO:0097159//organic cyclic compound binding;GO:0016773//phosphotransferase activity, alcohol group…	GO:0044237//cellular metabolic process;GO:0009987//cellular process;GO:0008152//metabolic process;GO:0006793//phosphorus metabolic process;GO:0006796//phosphate-containing compound metabolic process
unigene0067802	0.001	0.746933	9.54484	0.0154189	Up	PREDICTED: zinc finger BED domain-containing protein RICESLEEPER 1-like [Vigna angularis]	-	-	-	-
unigene0032138	0.001	0.746	9.54303	0.0065938	Up	--	-	-	-	-
unigene0000981	0.001	0.7456	9.54226	0.00596934	Up	UTP--glucose-1-phosphate uridylyltransferase [Galdieria sulphuraria]	ko00500//Starch and sucrose metabolism//Carbohydrate metabolism//Metabolism;ko00520//Amino sugar and nucleotide sugar metabolism//Carbohydrate metabolism//Metabolism;ko00040//Pentose and glucuronate interconversions//Carbohydrate metabolism//Metabolism;ko00052//Galactose metabolism//Carbohydrate metabolism//Metabolism	-	-	-
unigene0073490	0.001	0.745467	9.542	0.0341453	Up	--	-	-	-	-
unigene0029820	0.001	0.744867	9.54084	0.0213567	Up	--	-	-	-	-
unigene0061176	0.001	0.744533	9.54019	0.0349665	Up	--	-	-	-	-
unigene0070383	0.001	0.7428	9.53683	0.0181346	Up	--	-	-	-	-
unigene0011029	0.0207333	15.3939	9.53619	1.28933e-05	Up	--	-	-	-	-
unigene0023178	0.001	0.742367	9.53599	0.0205693	Up	mother of FT and TFL1-like protein [Medicago truncatula]	-	GO:0005623//cell;GO:0043229//intracellular organelle;GO:0044424//intracellular part;GO:0043227//membrane-bounded organelle;GO:0044464//cell part;GO:0043231//intracellular membrane-bounded organelle;GO:0043226//organelle;GO:0005622//intracellular	-	GO:0050896//response to stimulus;GO:0044707//single-multicellular organism process;GO:0007275//multicellular organism development;GO:0009791//post-embryonic development;GO:0001101//response to acid chemical;GO:0032501//multicellular organismal process;GO:0009845//seed germination;GO:0044767//single-organism developmental process;GO:0044699//single-organism process;GO:0032502//developmental proces…
unigene0025914	0.001	0.742333	9.53592	0.011154	Up	Retrovirus-related Pol polyprotein from transposon 17.6 [Cajanus cajan]	-	GO:0043227//membrane-bounded organelle;GO:0005623//cell;GO:0044424//intracellular part;GO:0005622//intracellular;GO:0043231//intracellular membrane-bounded organelle;GO:0043226//organelle;GO:0044464//cell part;GO:0043229//intracellular organelle	GO:0003824//catalytic activity;GO:0016772//transferase activity, transferring phosphorus-containing groups;GO:0003676//nucleic acid binding;GO:0016779//nucleotidyltransferase activity;GO:0016787//hydrolase activity;GO:0016740//transferase activity;GO:0097159//organic cyclic compound binding;GO:0070011//peptidase activity, acting on L-amino acid peptides;GO:1901363//heterocyclic compound binding;G…	GO:0006139//nucleobase-containing compound metabolic process;GO:0008152//metabolic process;GO:0006325//chromatin organization;GO:0006996//organelle organization;GO:0006508//proteolysis;GO:0071704//organic substance metabolic process;GO:0010467//gene expression;GO:0046483//heterocycle metabolic process;GO:0009987//cellular process;GO:0034645//cellular macromolecule biosynthetic process;GO:0044237/…
unigene0028935	0.001	0.742067	9.5354	0.0223495	Up	Polynucleotidyl transferase, Ribonuclease H fold [Medicago truncatula]	ko03420//Nucleotide excision repair//Replication and repair//Genetic Information Processing;ko03030//DNA replication//Replication and repair//Genetic Information Processing;ko03430//Mismatch repair//Replication and repair//Genetic Information Processing;ko03440//Homologous recombination//Replication and repair//Genetic Information Processing	-	-	-
unigene0048282	0.001	0.7412	9.53372	0.0480732	Up	--	-	-	-	-
unigene0025593	0.001	0.740533	9.53242	0.00479708	Up	--	-	-	-	-
unigene0037679	0.001	0.740233	9.53184	0.0111116	Up	OSJNBa0086O06.14 [Oryza sativa Japonica Group]	-	-	-	-
unigene0057981	0.001	0.7402	9.53177	0.0248822	Up	Retrovirus-related Pol polyprotein from transposon TNT 1-94 [Cajanus cajan]	-	-	GO:0043169//cation binding;GO:0005488//binding;GO:0043167//ion binding;GO:0046872//metal ion binding	-
unigene0022647	0.001	0.739467	9.53034	0.0256103	Up	--	-	-	-	-
unigene0025679	0.001	0.7393	9.53002	0.0459836	Up	Ribonuclease 3, partial [Cajanus cajan]	-	-	-	-
unigene0039948	0.001	0.7389	9.52924	0.00807281	Up	--	-	-	-	-
unigene0005578	0.001	0.737633	9.52676	0.0361275	Up	heat shock protein 70-1 [Nicotiana tabacum]	ko04141//Protein processing in endoplasmic reticulum//Folding, sorting and degradation//Genetic Information Processing;ko03040//Spliceosome//Transcription//Genetic Information Processing;ko04144//Endocytosis//Transport and catabolism//Cellular Processes	-	GO:0032549//ribonucleoside binding;GO:0036094//small molecule binding;GO:0097159//organic cyclic compound binding;GO:0001882//nucleoside binding;GO:0097367//carbohydrate derivative binding;GO:0001883//purine nucleoside binding;GO:0005488//binding;GO:1901363//heterocyclic compound binding;GO:0032550//purine ribonucleoside binding	GO:0050896//response to stimulus
unigene0041072	0.001	0.7376	9.52669	0.0163329	Up	--	-	-	-	-
unigene0023035	0.001	0.737267	9.52604	0.0193202	Up	cyclophilin [Pyropia yezoensis]	-	-	GO:0003824//catalytic activity;GO:0016853//isomerase activity;GO:0016859//cis-trans isomerase activity	GO:0036211//protein modification process;GO:0044237//cellular metabolic process;GO:0006464//cellular protein modification process;GO:0008152//metabolic process;GO:0018193//peptidyl-amino acid modification;GO:0043412//macromolecule modification;GO:0044267//cellular protein metabolic process;GO:0071704//organic substance metabolic process;GO:0019538//protein metabolic process;GO:0044260//cellular m…
unigene0021019	0.001	0.736733	9.525	0.00739488	Up	sugar porter (SP) family MFS transporter [Medicago truncatula]	-	GO:0016020//membrane;GO:0031224//intrinsic component of membrane;GO:0044425//membrane part	GO:0022892//substrate-specific transporter activity;GO:0022857//transmembrane transporter activity;GO:0005215//transporter activity;GO:0022891//substrate-specific transmembrane transporter activity	GO:0044699//single-organism process;GO:0009987//cellular process;GO:0051179//localization;GO:0044763//single-organism cellular process;GO:0051234//establishment of localization
unigene0068517	0.001	0.736667	9.52487	0.0144194	Up	PREDICTED: uncharacterized protein LOC102662866 [Glycine max]	-	-	-	-
unigene0072976	0.001	0.736633	9.5248	0.0350764	Up	ty1-copia retrotransposon protein [Cucumis melo subsp. melo] [Cucumis melo]	-	-	-	-
unigene0072392	0.001	0.736433	9.52441	0.00882116	Up	Sec14p-like lipid-binding protein [Chlamydomonas reinhardtii]	-	-	-	-
unigene0074727	0.001	0.736367	9.52428	0.0488444	Up	Retrovirus-related Pol polyprotein from transposon TNT 1-94 [Cajanus cajan]	-	-	-	-
unigene0073179	0.001	0.735867	9.5233	0.0018965	Up	PREDICTED: 60S ribosomal protein L23a-like [Cucumis sativus]	ko03010//Ribosome//Translation//Genetic Information Processing	GO:0044464//cell part;GO:0030529//intracellular ribonucleoprotein complex;GO:0044444//cytoplasmic part;GO:0044446//intracellular organelle part;GO:0005622//intracellular;GO:0044422//organelle part;GO:0032991//macromolecular complex;GO:0043228//non-membrane-bounded organelle;GO:0005623//cell;GO:0043232//intracellular non-membrane-bounded organelle;GO:0005840//ribosome;GO:1990904//ribonucleoprotein…	GO:0005198//structural molecule activity;GO:0036094//small molecule binding;GO:0005488//binding	GO:0050896//response to stimulus;GO:0010467//gene expression;GO:0009628//response to abiotic stimulus;GO:0008152//metabolic process;GO:0071704//organic substance metabolic process;GO:0006950//response to stress;GO:0043170//macromolecule metabolic process
unigene0029981	0.001	0.735267	9.52212	0.0145788	Up	pyruvate kinase [Symphyocladia latiuscula]	ko01200//Carbon metabolism//Global and Overview//Metabolism;ko01230//Biosynthesis of amino acids//Global and Overview//Metabolism;ko00230//Purine metabolism//Nucleotide metabolism//Metabolism;ko00010//Glycolysis / Gluconeogenesis//Carbohydrate metabolism//Metabolism;ko00620//Pyruvate metabolism//Carbohydrate metabolism//Metabolism	-	GO:0016301//kinase activity;GO:0003824//catalytic activity;GO:0046872//metal ion binding;GO:0043169//cation binding;GO:0005488//binding;GO:0016772//transferase activity, transferring phosphorus-containing groups;GO:0016740//transferase activity;GO:0043167//ion binding	GO:0009987//cellular process;GO:0008152//metabolic process;GO:0044237//cellular metabolic process
unigene0033860	0.001	0.7352	9.52199	0.0179309	Up	--	-	-	-	-
unigene0029600	0.001	0.734667	9.52095	0.00136194	Up	Sporozoite surface protein 2 [Cajanus cajan]	-	-	-	-
unigene0069426	0.001	0.734567	9.52075	0.0236037	Up	--	-	-	-	-
unigene0027161	0.001	0.7345	9.52062	0.000816101	Up	PREDICTED: superoxide dismutase [Cu-Zn] 4A [Brachypodium distachyon]	ko04146//Peroxisome//Transport and catabolism//Cellular Processes	-	-	GO:0010035//response to inorganic substance;GO:0050896//response to stimulus;GO:0006979//response to oxidative stress;GO:0006950//response to stress;GO:0008152//metabolic process;GO:0009628//response to abiotic stimulus;GO:0042221//response to chemical;GO:0009987//cellular process;GO:0009416//response to light stimulus;GO:0009314//response to radiation;GO:0010038//response to metal ion;GO:1901700…
unigene0025950	0.001	0.7344	9.52042	0.0456102	Up	transposon protein [Arachis hypogaea]	-	-	-	-
unigene0070433	0.001	0.7339	9.51944	0.0399776	Up	--	-	-	-	-
unigene0030951	0.001	0.733867	9.51937	0.00712476	Up	transaldolase B [Blastocystis sp. NandII]	ko01200//Carbon metabolism//Global and Overview//Metabolism;ko01230//Biosynthesis of amino acids//Global and Overview//Metabolism;ko00030//Pentose phosphate pathway//Carbohydrate metabolism//Metabolism	GO:0044424//intracellular part;GO:0005622//intracellular;GO:0005623//cell;GO:0044464//cell part	GO:0003824//catalytic activity;GO:0016740//transferase activity	GO:0005975//carbohydrate metabolic process;GO:0071704//organic substance metabolic process;GO:0044238//primary metabolic process;GO:0008152//metabolic process
unigene0048523	0.001	0.7337	9.51905	0.020442	Up	--	-	-	-	-
unigene0040701	0.001	0.733033	9.51773	0.0139754	Up	--	-	-	-	-
unigene0073667	0.001	0.7326	9.51688	0.0115973	Up	ribosomal protein L38 [Aureococcus anophagefferens]	ko03010//Ribosome//Translation//Genetic Information Processing	GO:0005623//cell;GO:0005622//intracellular;GO:0044464//cell part	-	-
unigene0060522	0.001	0.732067	9.51583	0.0102657	Up	--	-	-	-	-
unigene0003177	0.001	0.731967	9.51563	0.00787118	Up	--	-	-	-	-
unigene0005109	0.001	0.7318	9.51531	0.0182635	Up	--	-	-	-	-
unigene0032110	0.001	0.730833	9.5134	0.0338171	Up	PREDICTED: serine/threonine-protein kinase At5g01020-like isoform X2 [Glycine max]	-	-	GO:0003824//catalytic activity;GO:0016772//transferase activity, transferring phosphorus-containing groups;GO:0097159//organic cyclic compound binding;GO:0016773//phosphotransferase activity, alcohol group as acceptor;GO:0016301//kinase activity;GO:0005488//binding;GO:0032550//purine ribonucleoside binding;GO:0004672//protein kinase activity;GO:0016740//transferase activity;GO:0001882//nucleoside…	GO:0009987//cellular process;GO:0043170//macromolecule metabolic process;GO:0044267//cellular protein metabolic process;GO:0043412//macromolecule modification;GO:0006796//phosphate-containing compound metabolic process;GO:0008152//metabolic process;GO:0036211//protein modification process;GO:0006793//phosphorus metabolic process;GO:0044260//cellular macromolecule metabolic process;GO:0006464//cel…
unigene0021356	0.001	0.730633	9.513	0.00833912	Up	--	-	-	-	-
unigene0031565	0.001	0.730467	9.51267	0.00984514	Up	Retrovirus-related Pol polyprotein LINE-1 [Cajanus cajan]	-	-	-	-
unigene0038531	0.001	0.730033	9.51182	0.0254662	Up	--	-	-	-	-
unigene0070146	0.001	0.7299	9.51156	0.0388004	Up	Transposon Ty3-I Gag-Pol polyprotein [Cajanus cajan]	-	-	-	-
unigene0065608	0.001	0.729667	9.51109	0.0203895	Up	--	-	-	-	-
unigene0024653	0.001	0.729467	9.5107	0.0230058	Up	--	-	-	-	-
unigene0030884	0.001	0.7293	9.51037	0.0121753	Up	RNA-directed DNA polymerase (Reverse transcriptase) [Medicago truncatula]	-	-	-	-
unigene0025232	0.001	0.7289	9.50958	0.00281927	Up	atp-citrate synthase [Ectocarpus siliculosus]	ko00020//Citrate cycle (TCA cycle)//Carbohydrate metabolism//Metabolism	GO:0044424//intracellular part;GO:0005623//cell;GO:0044464//cell part;GO:0005622//intracellular	GO:0016746//transferase activity, transferring acyl groups;GO:0016874//ligase activity;GO:0097159//organic cyclic compound binding;GO:0046912//transferase activity, transferring acyl groups, acyl groups converted into alkyl on transfer;GO:0001882//nucleoside binding;GO:0036094//small molecule binding;GO:1901363//heterocyclic compound binding;GO:0001883//purine nucleoside binding;GO:0032549//ribon…	GO:0044238//primary metabolic process;GO:0071704//organic substance metabolic process;GO:0008152//metabolic process;GO:0005975//carbohydrate metabolic process
unigene0073689	0.001	0.7287	9.50918	0.0346608	Up	--	-	-	-	-
unigene0056916	0.001	0.727967	9.50773	0.00608396	Up	PREDICTED: mediator of RNA polymerase II transcription subunit 17-like [Glycine max]	-	-	-	-
unigene0004418	0.001	0.727933	9.50766	0.0114173	Up	--	-	-	-	-
unigene0040086	0.001	0.727933	9.50766	0.0226352	Up	PREDICTED: probable receptor-like protein kinase At5g39020 [Cicer arietinum]	-	-	GO:0016740//transferase activity;GO:0003824//catalytic activity;GO:0016772//transferase activity, transferring phosphorus-containing groups	-
unigene0029235	0.001	0.727567	9.50694	0.0118122	Up	--	-	-	-	-
unigene0037965	0.001	0.727567	9.50694	0.0109783	Up	--	-	-	-	-
unigene0012787	0.001	0.7271	9.50601	5.59505e-05	Up	PREDICTED: serine acetyltransferase 5-like [Sesamum indicum]	ko01200//Carbon metabolism//Global and Overview//Metabolism;ko01230//Biosynthesis of amino acids//Global and Overview//Metabolism;ko00270//Cysteine and methionine metabolism//Amino acid metabolism//Metabolism;ko00920//Sulfur metabolism//Energy metabolism//Metabolism	GO:0005622//intracellular;GO:0044464//cell part;GO:0005737//cytoplasm;GO:0044424//intracellular part;GO:0005623//cell	GO:0016746//transferase activity, transferring acyl groups;GO:0016740//transferase activity;GO:0003824//catalytic activity	-
unigene0000529	0.001	0.7266	9.50502	0.0493235	Up	--	-	-	-	-
unigene0047259	0.001	0.726	9.50383	0.00809273	Up	--	-	-	-	-
unigene0071611	0.001	0.7258	9.50343	0.0195747	Up	--	-	-	-	-
unigene0070089	0.001	0.725567	9.50296	0.0129293	Up	BnaA03g04340D [Brassica napus]	ko00190//Oxidative phosphorylation//Energy metabolism//Metabolism	GO:0044446//intracellular organelle part;GO:0005623//cell;GO:0016020//membrane;GO:0031966//mitochondrial membrane;GO:0044444//cytoplasmic part;GO:0044464//cell part;GO:0031090//organelle membrane;GO:0044429//mitochondrial part;GO:0009536//plastid;GO:0043227//membrane-bounded organelle;GO:0044424//intracellular part;GO:0005743//mitochondrial inner membrane;GO:0043231//intracellular membrane-bounde…	GO:0043167//ion binding;GO:0046914//transition metal ion binding;GO:0043169//cation binding;GO:0046872//metal ion binding;GO:0005488//binding	GO:0042221//response to chemical;GO:0009987//cellular process;GO:0050896//response to stimulus;GO:0044237//cellular metabolic process;GO:0008152//metabolic process
unigene0012511	0.001	0.725433	9.5027	0.00626135	Up	--	-	-	-	-
unigene0027670	0.001	0.725367	9.50257	0.0138155	Up	--	-	-	-	-
unigene0051484	0.001	0.724533	9.50091	0.0101882	Up	--	-	-	-	-
unigene0054618	0.001	0.7245	9.50084	0.0127337	Up	--	-	-	-	-
unigene0072520	0.001	0.724433	9.50071	0.0397845	Up	--	-	-	-	-
unigene0021893	0.001	0.7243	9.50044	0.00686264	Up	PREDICTED: uncharacterized protein LOC101503643 [Cicer arietinum]	ko00230//Purine metabolism//Nucleotide metabolism//Metabolism;ko00240//Pyrimidine metabolism//Nucleotide metabolism//Metabolism;ko03020//RNA polymerase//Transcription//Genetic Information Processing	-	-	-
unigene0073983	0.001	0.7241	9.50005	0.00431323	Up	TMV resistance protein N [Glycine soja]	-	-	-	-
unigene0048581	0.001	0.7237	9.49925	0.0127319	Up	--	-	-	-	-
unigene0022305	0.001	0.7233	9.49845	0.0267528	Up	PREDICTED: LOW QUALITY PROTEIN: plasma membrane ATPase 1 [Phoenix dactylifera]	-	-	GO:0046914//transition metal ion binding;GO:0016740//transferase activity;GO:0046872//metal ion binding;GO:0003676//nucleic acid binding;GO:0016779//nucleotidyltransferase activity;GO:1901363//heterocyclic compound binding;GO:0005488//binding;GO:0016772//transferase activity, transferring phosphorus-containing groups;GO:0034061//DNA polymerase activity;GO:0097159//organic cyclic compound binding;…	GO:0090304//nucleic acid metabolic process;GO:0044249//cellular biosynthetic process;GO:0043170//macromolecule metabolic process;GO:0034645//cellular macromolecule biosynthetic process;GO:0046483//heterocycle metabolic process;GO:0071704//organic substance metabolic process;GO:0006139//nucleobase-containing compound metabolic process;GO:0044237//cellular metabolic process;GO:0034641//cellular nit…
unigene0031876	0.001	0.722733	9.49732	0.00110488	Up	--	-	-	-	-
unigene0061850	0.001	0.722467	9.49679	0.0388009	Up	PREDICTED: proliferating cell nuclear antigen [Jatropha curcas]	ko03420//Nucleotide excision repair//Replication and repair//Genetic Information Processing;ko03030//DNA replication//Replication and repair//Genetic Information Processing;ko03430//Mismatch repair//Replication and repair//Genetic Information Processing;ko03410//Base excision repair//Replication and repair//Genetic Information Processing	GO:0044464//cell part;GO:0005623//cell;GO:0005622//intracellular;GO:0044424//intracellular part	-	-
unigene0005526	0.001	0.720533	9.49292	0.000325033	Up	short chain dehydrogenase/reductase family protein [Micromonas commoda]	ko00960//Tropane, piperidine and pyridine alkaloid biosynthesis//Biosynthesis of other secondary metabolites//Metabolism	-	-	-
unigene0072743	0.001	0.720533	9.49292	0.00544681	Up	nad-dependent epimerase/dehydratase [Phaeodactylum tricornutum CCAP 1055/1]	ko00500//Starch and sucrose metabolism//Carbohydrate metabolism//Metabolism;ko00520//Amino sugar and nucleotide sugar metabolism//Carbohydrate metabolism//Metabolism	-	GO:0005488//binding;GO:0016830//carbon-carbon lyase activity;GO:0016836//hydro-lyase activity;GO:0016835//carbon-oxygen lyase activity;GO:0003824//catalytic activity;GO:0016831//carboxy-lyase activity;GO:0048037//cofactor binding;GO:0016829//lyase activity	GO:0008152//metabolic process
unigene0004389	0.001	0.720433	9.49272	0.015037	Up	--	-	-	-	-
unigene0074419	0.001	0.7199	9.49165	0.0400369	Up	ribosomal protein s25 [Nannochloropsis gaditana]	ko03010//Ribosome//Translation//Genetic Information Processing	GO:0043228//non-membrane-bounded organelle;GO:0043226//organelle;GO:0005623//cell;GO:0030529//intracellular ribonucleoprotein complex;GO:0043229//intracellular organelle;GO:0005840//ribosome;GO:0044444//cytoplasmic part;GO:0032991//macromolecular complex;GO:0044464//cell part;GO:1990904//ribonucleoprotein complex;GO:0005622//intracellular;GO:0043232//intracellular non-membrane-bounded organelle;G…	-	-
unigene0022419	0.001	0.718867	9.48958	0.0162413	Up	small subunit ribosomal protein S27e, cytoplasmic [Guillardia theta CCMP2712]	ko03010//Ribosome//Translation//Genetic Information Processing	GO:1990904//ribonucleoprotein complex;GO:0005623//cell;GO:0032991//macromolecular complex;GO:0044464//cell part;GO:0044424//intracellular part;GO:0005622//intracellular;GO:0030529//intracellular ribonucleoprotein complex	GO:0005198//structural molecule activity;GO:0043167//ion binding;GO:0005488//binding;GO:0043169//cation binding	GO:0071704//organic substance metabolic process;GO:0008152//metabolic process;GO:0043170//macromolecule metabolic process;GO:0010467//gene expression
unigene0074442	0.001	0.718233	9.48831	0.0258445	Up	--	-	-	-	-
unigene0033961	0.001	0.718033	9.48791	0.0194486	Up	--	-	-	-	-
unigene0067568	0.001	0.718	9.48784	0.0181628	Up	--	-	-	-	-
unigene0035327	0.0851333	61.1204	9.48771	0.000874488	Up	PREDICTED: non-specific lipid-transfer protein 3 [Cicer arietinum]	-	-	-	-
unigene0022140	0.001	0.717567	9.48697	0.0112406	Up	--	-	-	-	-
unigene0021907	0.001	0.717333	9.4865	0.0146228	Up	60S ribosomal protein L24 [Triticum urartu]	ko03010//Ribosome//Translation//Genetic Information Processing	-	-	-
unigene0017463	0.001	0.716933	9.4857	0.04352	Up	predicted protein [Hordeum vulgare subsp. vulgare] [Hordeum vulgare]	-	-	GO:0005488//binding;GO:0003824//catalytic activity;GO:0016491//oxidoreductase activity	-
unigene0065584	0.001	0.716733	9.48529	0.0145894	Up	--	-	-	-	-
unigene0027080	0.001	0.716167	9.48415	0.0052883	Up	--	-	-	-	-
unigene0050054	0.001	0.715033	9.48187	0.0217295	Up	--	-	-	-	-
unigene0017947	0.001	0.714767	9.48133	0.00487246	Up	NADP-dependent alkenal double bond reductase [Medicago truncatula]	-	-	GO:0043169//cation binding;GO:0046872//metal ion binding;GO:0005488//binding;GO:0003824//catalytic activity;GO:0043167//ion binding;GO:0046914//transition metal ion binding	GO:0044710//single-organism metabolic process;GO:0044699//single-organism process;GO:0008152//metabolic process
unigene0074663	0.001	0.714733	9.48126	0.00668634	Up	Retrovirus-related Pol polyprotein LINE-1 [Cajanus cajan]	-	-	-	-
unigene0074282	0.001	0.714233	9.48025	0.00619693	Up	--	-	-	-	-
unigene0019574	0.001	0.714067	9.47991	0.0302641	Up	PIF1-like helicase [Medicago truncatula]	-	-	-	-
unigene0023574	0.001	0.714	9.47978	0.0216109	Up	--	-	-	-	-
unigene0032445	0.001	0.713967	9.47971	0.000139426	Up	PREDICTED: ADP,ATP carrier protein 1, mitochondrial-like [Setaria italica]	-	GO:0031090//organelle membrane;GO:0031967//organelle envelope;GO:0044435//plastid part;GO:0044422//organelle part;GO:0044424//intracellular part;GO:0044444//cytoplasmic part;GO:0005622//intracellular;GO:0019866//organelle inner membrane;GO:0009536//plastid;GO:0009526//plastid envelope;GO:0005737//cytoplasm;GO:0043231//intracellular membrane-bounded organelle;GO:0016020//membrane;GO:0005623//cell;…	GO:0005215//transporter activity;GO:0015211//purine nucleoside transmembrane transporter activity;GO:0005346//purine ribonucleotide transmembrane transporter activity;GO:0015605//organophosphate ester transmembrane transporter activity;GO:0015075//ion transmembrane transporter activity;GO:0022892//substrate-specific transporter activity;GO:0008509//anion transmembrane transporter activity;GO:0022…	GO:0044763//single-organism cellular process;GO:1902578//single-organism localization;GO:0048731//system development;GO:0044765//single-organism transport;GO:0006811//ion transport;GO:0051179//localization;GO:0044699//single-organism process;GO:0015748//organophosphate ester transport;GO:0009791//post-embryonic development;GO:0006862//nucleotide transport;GO:0048856//anatomical structure developm…
unigene0071921	0.001	0.713967	9.47971	0.0480665	Up	--	-	-	-	-
unigene0002744	0.001	0.713167	9.4781	0.00245398	Up	--	ko04141//Protein processing in endoplasmic reticulum//Folding, sorting and degradation//Genetic Information Processing	-	-	-
unigene0001876	0.001	0.712233	9.47621	0.00842338	Up	--	-	-	-	-
unigene0056604	0.001	0.712	9.47573	0.00238793	Up	--	-	-	-	-
unigene0053868	0.001	0.7117	9.47513	0.0188817	Up	Blue copper protein [Cajanus cajan]	-	-	GO:0043169//cation binding;GO:0046872//metal ion binding;GO:0005488//binding;GO:0043167//ion binding;GO:0046914//transition metal ion binding	-
unigene0005036	0.001	0.7102	9.47208	0.0115683	Up	Transposon Ty3-I Gag-Pol polyprotein [Cajanus cajan]	-	-	GO:0005488//binding	-
unigene0004269	0.001	0.7095	9.47066	0.0286439	Up	--	-	-	-	-
unigene0053978	0.001	0.7095	9.47066	0.0080134	Up	--	-	-	-	-
unigene0067585	0.001	0.7088	9.46923	0.0130108	Up	hypothetical protein GLYMA_19G054800 [Glycine max]	-	-	-	-
unigene0037753	0.001	0.708733	9.4691	0.0193856	Up	--	-	-	-	-
unigene0034586	0.001	0.708667	9.46896	0.00741069	Up	ribosomal protein S11 component of cytosolic 80S ribosome and 40S small subunit [Coccomyxa subellipsoidea C-169]	ko03010//Ribosome//Translation//Genetic Information Processing	GO:0044464//cell part;GO:0043231//intracellular membrane-bounded organelle;GO:0005623//cell;GO:0030529//intracellular ribonucleoprotein complex;GO:0043232//intracellular non-membrane-bounded organelle;GO:0043229//intracellular organelle;GO:0043228//non-membrane-bounded organelle;GO:1990904//ribonucleoprotein complex;GO:0032991//macromolecular complex;GO:0005622//intracellular;GO:0005737//cytoplas…	GO:1901363//heterocyclic compound binding;GO:0003676//nucleic acid binding;GO:0005488//binding;GO:0005198//structural molecule activity;GO:0003723//RNA binding;GO:0097159//organic cyclic compound binding	GO:0010467//gene expression;GO:0008152//metabolic process;GO:0071704//organic substance metabolic process;GO:0043170//macromolecule metabolic process
unigene0018464	0.001	0.708567	9.46876	0.0076022	Up	--	-	-	-	-
unigene0046710	0.001	0.707933	9.46747	0.0163745	Up	--	-	-	-	-
unigene0060858	0.001	0.706867	9.46529	0.0129159	Up	--	-	-	-	-
unigene0070438	0.001	0.7064	9.46434	0.0016018	Up	--	-	-	-	-
unigene0074715	0.001	0.706267	9.46407	0.0292563	Up	--	-	-	-	-
unigene0022884	0.001	0.706233	9.464	0.0259179	Up	thioredoxin H [Helicosporidium sp. ex Simulium jonesi]	-	GO:0043229//intracellular organelle;GO:0044444//cytoplasmic part;GO:0043231//intracellular membrane-bounded organelle;GO:0043226//organelle;GO:0005622//intracellular;GO:0043227//membrane-bounded organelle;GO:0044464//cell part;GO:0005623//cell;GO:0005737//cytoplasm;GO:0044424//intracellular part	GO:0016491//oxidoreductase activity;GO:0015036//disulfide oxidoreductase activity;GO:0016667//oxidoreductase activity, acting on a sulfur group of donors;GO:0003824//catalytic activity	GO:0044281//small molecule metabolic process;GO:0065007//biological regulation;GO:0044699//single-organism process;GO:0006950//response to stress;GO:0050896//response to stimulus;GO:0009987//cellular process;GO:0071704//organic substance metabolic process;GO:0008152//metabolic process;GO:0044763//single-organism cellular process;GO:0042592//homeostatic process;GO:0044710//single-organism metaboli…
unigene0019856	0.001	0.705633	9.46277	0.0043226	Up	--	-	-	-	-
unigene0070184	0.001	0.705633	9.46277	0.0284804	Up	--	-	-	-	-
unigene0022108	0.001	0.704333	9.46011	0.0338242	Up	--	-	-	-	-
unigene0030128	0.001	0.7041	9.45964	0.0293221	Up	PREDICTED: leucine-rich repeat receptor protein kinase MSP1-like isoform X3 [Cicer arietinum]	-	-	-	-
unigene0023525	0.001	0.704	9.45943	0.0110117	Up	formate-tetrahydrofolate ligase [Coccomyxa subellipsoidea C-169]	ko01200//Carbon metabolism//Global and Overview//Metabolism;ko00670//One carbon pool by folate//Metabolism of cofactors and vitamins//Metabolism	GO:0009536//plastid;GO:0043229//intracellular organelle;GO:0044444//cytoplasmic part;GO:0043226//organelle;GO:0043231//intracellular membrane-bounded organelle;GO:0005622//intracellular;GO:0005576//extracellular region;GO:0044424//intracellular part;GO:0043227//membrane-bounded organelle;GO:0005623//cell;GO:0005737//cytoplasm;GO:0044464//cell part;GO:0016020//membrane	GO:0036094//small molecule binding;GO:0016874//ligase activity;GO:1901363//heterocyclic compound binding;GO:0032550//purine ribonucleoside binding;GO:0043167//ion binding;GO:0043169//cation binding;GO:0097159//organic cyclic compound binding;GO:0005488//binding;GO:0001883//purine nucleoside binding;GO:0032549//ribonucleoside binding;GO:0046914//transition metal ion binding;GO:0097367//carbohydrat…	GO:0008152//metabolic process;GO:0071704//organic substance metabolic process;GO:1901605//alpha-amino acid metabolic process;GO:0043603//cellular amide metabolic process;GO:0006732//coenzyme metabolic process;GO:0019752//carboxylic acid metabolic process;GO:0046483//heterocycle metabolic process;GO:0006575//cellular modified amino acid metabolic process;GO:0050896//response to stimulus;GO:0044710…
unigene0027960	0.001	0.704	9.45943	0.0261348	Up	--	-	-	-	-
unigene0005269	0.001	0.703033	9.45745	0.0254649	Up	--	-	-	-	-
unigene0030125	0.001	0.702867	9.45711	0.00215213	Up	PREDICTED: receptor like protein 30-like [Vigna angularis]	-	-	-	-
unigene0052374	0.001	0.702867	9.45711	0.00934387	Up	plant invertase/pectin methylesterase inhibitor [Medicago truncatula]	-	-	-	-
unigene0023045	0.001	0.7023	9.45594	0.0201381	Up	--	-	-	-	-
unigene0019554	0.001	0.702033	9.4554	0.0178432	Up	proliferating cell nuclear antigen [Pisum sativum]	ko03420//Nucleotide excision repair//Replication and repair//Genetic Information Processing;ko03030//DNA replication//Replication and repair//Genetic Information Processing;ko03430//Mismatch repair//Replication and repair//Genetic Information Processing;ko03410//Base excision repair//Replication and repair//Genetic Information Processing	GO:0044424//intracellular part;GO:0044464//cell part;GO:0005623//cell;GO:0005622//intracellular	GO:0005488//binding	GO:1901360//organic cyclic compound metabolic process;GO:0044237//cellular metabolic process;GO:0034654//nucleobase-containing compound biosynthetic process;GO:0051716//cellular response to stimulus;GO:0043414//macromolecule methylation;GO:0043170//macromolecule metabolic process;GO:1901362//organic cyclic compound biosynthetic process;GO:0044271//cellular nitrogen compound biosynthetic process;G…
unigene0023789	0.001	0.702033	9.4554	0.0131774	Up	--	-	-	-	-
unigene0022885	0.001	0.701067	9.45341	0.0302925	Up	--	-	-	-	-
unigene0072987	0.001	0.7009	9.45306	0.0482122	Up	--	-	-	-	-
unigene0042650	0.001	0.700733	9.45272	0.0135924	Up	G-type lectin S-receptor-like Serine/Threonine-kinase [Medicago truncatula]	-	-	GO:0005488//binding;GO:0036094//small molecule binding;GO:0003824//catalytic activity;GO:0097159//organic cyclic compound binding;GO:0016772//transferase activity, transferring phosphorus-containing groups;GO:0016773//phosphotransferase activity, alcohol group as acceptor;GO:0016740//transferase activity;GO:1901363//heterocyclic compound binding;GO:0016301//kinase activity;GO:0004672//protein kin…	GO:0006796//phosphate-containing compound metabolic process;GO:0044237//cellular metabolic process;GO:0008152//metabolic process;GO:0006793//phosphorus metabolic process;GO:0009987//cellular process
unigene0070647	0.001	0.7006	9.45245	0.0284358	Up	nucleic acid binding protein [Arabidopsis thaliana]	-	-	-	-
unigene0073103	0.001	0.700533	9.45231	0.0235654	Up	--	-	-	-	-
unigene0019353	0.001	0.7003	9.45183	0.0359775	Up	--	-	-	-	-
unigene0057105	0.001	0.700233	9.45169	0.015428	Up	--	-	-	-	-
unigene0061999	0.001	0.700133	9.45149	0.00967324	Up	--	-	-	-	-
unigene0018592	0.001	0.7001	9.45142	0.0408633	Up	--	-	-	-	-
unigene0071657	0.001	0.6998	9.4508	0.000825298	Up	L-type lectin-domain receptor kinase IX.1 [Medicago truncatula]	-	-	GO:0016301//kinase activity;GO:1901363//heterocyclic compound binding;GO:0032549//ribonucleoside binding;GO:0016773//phosphotransferase activity, alcohol group as acceptor;GO:0001883//purine nucleoside binding;GO:0005488//binding;GO:0001882//nucleoside binding;GO:0097367//carbohydrate derivative binding;GO:0003824//catalytic activity;GO:0004672//protein kinase activity;GO:0036094//small molecule …	GO:0044260//cellular macromolecule metabolic process;GO:0006464//cellular protein modification process;GO:0044238//primary metabolic process;GO:0043170//macromolecule metabolic process;GO:0006796//phosphate-containing compound metabolic process;GO:0019538//protein metabolic process;GO:0044267//cellular protein metabolic process;GO:0071704//organic substance metabolic process;GO:0006793//phosphoru…
unigene0000907	0.001	0.699233	9.44963	0.0154727	Up	--	-	-	-	-
unigene0047186	0.001	0.698967	9.44908	0.0397932	Up	--	-	-	-	-
unigene0030663	0.001	0.698867	9.44887	0.00109861	Up	GPR1/FUN34/yaaH family protein [Bathycoccus prasinos]	-	-	-	-
unigene0043772	0.001	0.698667	9.44846	0.0188018	Up	hypothetical protein KK1_032503 [Cajanus cajan]	-	-	-	-
unigene0074049	0.001	0.698433	9.44798	0.035428	Up	--	-	-	-	-
unigene0068009	0.001	0.697033	9.44508	0.00641073	Up	adenine nucleotide alpha hydrolase superfamily protein [Medicago truncatula]	-	GO:0005622//intracellular;GO:0005623//cell;GO:0044424//intracellular part;GO:0044464//cell part	GO:0016874//ligase activity;GO:0032550//purine ribonucleoside binding;GO:0097367//carbohydrate derivative binding;GO:0001883//purine nucleoside binding;GO:0001882//nucleoside binding;GO:0097159//organic cyclic compound binding;GO:0032549//ribonucleoside binding;GO:0005488//binding;GO:0003824//catalytic activity;GO:0036094//small molecule binding;GO:1901363//heterocyclic compound binding	GO:0044238//primary metabolic process;GO:0044260//cellular macromolecule metabolic process;GO:0006996//organelle organization;GO:0006139//nucleobase-containing compound metabolic process;GO:0071840//cellular component organization or biogenesis;GO:1901360//organic cyclic compound metabolic process;GO:0048856//anatomical structure development;GO:0090304//nucleic acid metabolic process;GO:0008152//…
unigene0059864	0.001	0.696467	9.44391	0.0111218	Up	--	-	-	-	-
unigene0066340	0.001	0.6961	9.44315	0.00122386	Up	--	-	-	-	-
unigene0016110	0.001	0.695533	9.44198	0.0422319	Up	--	-	-	-	-
unigene0060655	0.001	0.695067	9.44101	0.0283791	Up	--	-	-	-	-
unigene0068801	0.001	0.6947	9.44025	0.0183507	Up	--	-	-	-	-
unigene0018333	0.001	0.693733	9.43824	0.0285481	Up	PREDICTED: probable disease resistance protein At4g27220 [Arachis ipaensis]	ko04626//Plant-pathogen interaction//Environmental adaptation//Organismal Systems	-	GO:0097159//organic cyclic compound binding;GO:0005488//binding;GO:1901363//heterocyclic compound binding	-
unigene0031948	0.001	0.693633	9.43803	0.0421676	Up	--	-	-	-	-
unigene0050616	0.001	0.693533	9.43782	0.0373932	Up	--	-	-	-	-
unigene0071956	0.001	0.693133	9.43699	0.0103697	Up	PREDICTED: thiol protease aleurain-like [Beta vulgaris subsp. vulgaris] [Beta vulgaris]	-	-	GO:0016787//hydrolase activity;GO:0003824//catalytic activity;GO:0070011//peptidase activity, acting on L-amino acid peptides;GO:0008233//peptidase activity	GO:0071704//organic substance metabolic process;GO:0043170//macromolecule metabolic process;GO:0006508//proteolysis;GO:0008152//metabolic process;GO:0019538//protein metabolic process;GO:0010467//gene expression;GO:0016485//protein processing;GO:0044238//primary metabolic process;GO:0051604//protein maturation
unigene0073856	0.001	0.693133	9.43699	0.0137166	Up	--	-	-	-	-
unigene0032554	0.001	0.6931	9.43692	0.00747091	Up	Transposon TX1 uncharacterized [Cajanus cajan]	-	-	-	-
unigene0050642	0.001	0.692067	9.43477	0.00984587	Up	PREDICTED: serine carboxypeptidase-like 27 [Glycine max]	-	-	GO:0016787//hydrolase activity;GO:0008233//peptidase activity;GO:0004180//carboxypeptidase activity;GO:0003824//catalytic activity;GO:0070011//peptidase activity, acting on L-amino acid peptides;GO:0008238//exopeptidase activity	GO:0016485//protein processing;GO:0019538//protein metabolic process;GO:0010467//gene expression;GO:0044238//primary metabolic process;GO:0008152//metabolic process;GO:0043170//macromolecule metabolic process;GO:0071704//organic substance metabolic process;GO:0006508//proteolysis;GO:0051604//protein maturation
unigene0073651	0.001	0.691933	9.43449	0.02738	Up	LINE-1 reverse transcriptase isogeny [Cajanus cajan]	-	-	-	-
unigene0023787	0.001	0.6918	9.43421	0.00650276	Up	--	-	-	-	-
unigene0006159	0.001	0.6907	9.43192	0.0284435	Up	--	-	-	-	-
unigene0021996	0.001	0.690533	9.43157	0.0339075	Up	--	-	-	-	-
unigene0019384	0.001	0.6898	9.43003	0.0371268	Up	40S ribosomal protein S17 [Ectocarpus siliculosus]	ko03010//Ribosome//Translation//Genetic Information Processing	GO:0043228//non-membrane-bounded organelle;GO:0030529//intracellular ribonucleoprotein complex;GO:0032991//macromolecular complex;GO:0005623//cell;GO:0043226//organelle;GO:1990904//ribonucleoprotein complex;GO:0044464//cell part;GO:0005622//intracellular;GO:0043232//intracellular non-membrane-bounded organelle;GO:0043229//intracellular organelle;GO:0005737//cytoplasm;GO:0044424//intracellular par…	GO:0005198//structural molecule activity	GO:0010467//gene expression;GO:0008152//metabolic process;GO:0043170//macromolecule metabolic process;GO:0071704//organic substance metabolic process
unigene0023301	0.001	0.689667	9.42976	0.0236454	Up	--	-	-	-	-
unigene0006286	0.001	0.689533	9.42948	0.0382466	Up	--	-	-	-	-
unigene0069832	0.001	0.689333	9.42906	0.00380482	Up	40S ribosomal protein S15A [Klebsormidium flaccidum]	ko03010//Ribosome//Translation//Genetic Information Processing	GO:0030312//external encapsulating structure;GO:0030054//cell junction;GO:0005911//cell-cell junction;GO:0043232//intracellular non-membrane-bounded organelle;GO:0044437//vacuolar part;GO:0044391//ribosomal subunit;GO:0043227//membrane-bounded organelle;GO:0044424//intracellular part;GO:0030529//intracellular ribonucleoprotein complex;GO:0044422//organelle part;GO:0005773//vacuole;GO:0032991//mac…	GO:0005198//structural molecule activity	GO:0010467//gene expression;GO:0008152//metabolic process;GO:0043170//macromolecule metabolic process;GO:0071704//organic substance metabolic process
unigene0021908	0.001	0.6893	9.42899	0.0430464	Up	60s ribosomal protein l24 [Chrysochromulina sp. CCMP291]	ko03010//Ribosome//Translation//Genetic Information Processing	-	-	-
unigene0024129	0.001	0.688767	9.42787	0.0467776	Up	Retrovirus-related Pol polyprotein from transposon TNT 1-94 [Cajanus cajan]	-	-	-	-
unigene0068388	0.001	0.688667	9.42766	0.0154998	Up	wall-associated receptor kinase-like protein [Medicago truncatula]	-	-	GO:0003824//catalytic activity;GO:0016772//transferase activity, transferring phosphorus-containing groups;GO:0016740//transferase activity;GO:0005488//binding	-
unigene0028975	0.001	0.688267	9.42682	0.0146987	Up	RNA-directed DNA polymerase (Reverse transcriptase); Polynucleotidyl transferase, Ribonuclease H fold [Medicago truncatula]	-	-	-	-
unigene0020715	0.001	0.6874	9.42501	0.038827	Up	Polynucleotidyl transferase, Ribonuclease H fold [Medicago truncatula]	ko03420//Nucleotide excision repair//Replication and repair//Genetic Information Processing;ko03030//DNA replication//Replication and repair//Genetic Information Processing;ko03430//Mismatch repair//Replication and repair//Genetic Information Processing;ko03440//Homologous recombination//Replication and repair//Genetic Information Processing	-	-	-
unigene0072806	0.001	0.686933	9.42403	0.0372832	Up	--	-	-	-	-
unigene0019508	0.001	0.686167	9.42242	0.00349333	Up	PREDICTED: lysM domain receptor-like kinase 4 [Vigna radiata var. radiata] [Vigna radiata]	-	-	GO:0001883//purine nucleoside binding;GO:0036094//small molecule binding;GO:0004672//protein kinase activity;GO:0016773//phosphotransferase activity, alcohol group as acceptor;GO:0001882//nucleoside binding;GO:0003824//catalytic activity;GO:0097159//organic cyclic compound binding;GO:0032550//purine ribonucleoside binding;GO:0032549//ribonucleoside binding;GO:0016301//kinase activity;GO:0016740//…	GO:0071704//organic substance metabolic process;GO:0036211//protein modification process;GO:0043170//macromolecule metabolic process;GO:0009987//cellular process;GO:0043412//macromolecule modification;GO:0044260//cellular macromolecule metabolic process;GO:0006793//phosphorus metabolic process;GO:0019538//protein metabolic process;GO:0044036//cell wall macromolecule metabolic process;GO:0044238//…
unigene0073147	0.001	0.686133	9.42235	0.00168342	Up	H+-transporting two-sector ATPase, alpha/beta subunit, central region, related [Medicago truncatula]	-	-	-	-
unigene0000080	0.001	0.685967	9.42199	0.0325937	Up	NAD-dependent aldehyde dehydrogenase family protein [Medicago truncatula]	ko01230//Biosynthesis of amino acids//Global and Overview//Metabolism;ko00010//Glycolysis / Gluconeogenesis//Carbohydrate metabolism//Metabolism;ko00620//Pyruvate metabolism//Carbohydrate metabolism//Metabolism;ko00260//Glycine, serine and threonine metabolism//Amino acid metabolism//Metabolism;ko00280//Valine, leucine and isoleucine degradation//Amino acid metabolism//Metabolism;ko00561//Glycero…	-	GO:0016491//oxidoreductase activity;GO:0016903//oxidoreductase activity, acting on the aldehyde or oxo group of donors;GO:0003824//catalytic activity	GO:0006950//response to stress;GO:0050896//response to stimulus;GO:0001101//response to acid chemical;GO:0009628//response to abiotic stimulus;GO:0042221//response to chemical;GO:1901700//response to oxygen-containing compound;GO:0008152//metabolic process
unigene0030949	0.001	0.6855	9.42101	0.00514066	Up	--	-	-	-	-
unigene0021938	0.001	0.685167	9.42031	0.0149655	Up	--	-	-	-	-
unigene0051039	0.001	0.685	9.41996	0.0119287	Up	--	-	-	-	-
unigene0029776	0.001	0.6843	9.41849	0.02795	Up	--	-	-	-	-
unigene0022929	0.001	0.6842	9.41827	0.0187786	Up	hypothetical protein SOVF_169090 [Spinacia oleracea]	-	-	-	-
unigene0032147	0.001	0.683867	9.41757	0.0173514	Up	--	-	-	-	-
unigene0070767	0.001	0.683867	9.41757	0.0322441	Up	PREDICTED: 40S ribosomal protein S19-1-like [Musa acuminata subsp. malaccensis] [Musa acuminata]	ko03010//Ribosome//Translation//Genetic Information Processing	GO:0043229//intracellular organelle;GO:0070013//intracellular organelle lumen;GO:0030312//external encapsulating structure;GO:0005622//intracellular;GO:0044428//nuclear part;GO:0043231//intracellular membrane-bounded organelle;GO:0044444//cytoplasmic part;GO:0031981//nuclear lumen;GO:0005911//cell-cell junction;GO:0071944//cell periphery;GO:0005840//ribosome;GO:1990904//ribonucleoprotein complex;…	GO:0005198//structural molecule activity	GO:0008152//metabolic process;GO:0043170//macromolecule metabolic process;GO:0071704//organic substance metabolic process;GO:0010467//gene expression
unigene0051459	0.001	0.6833	9.41638	0.0408488	Up	--	-	-	-	-
unigene0064363	0.001	0.682333	9.41433	0.0194544	Up	--	-	-	-	-
unigene0021362	0.001	0.681933	9.41349	0.0211231	Up	--	-	-	-	-
unigene0030463	0.001	0.681933	9.41349	0.0216343	Up	Transposon TX1 uncharacterized [Cajanus cajan]	-	-	-	-
unigene0069238	0.001	0.6816	9.41278	0.0204361	Up	--	-	-	-	-
unigene0020790	0.001	0.680733	9.41095	0.00664584	Up	--	-	-	-	-
unigene0037671	0.001	0.6805	9.41045	0.0216441	Up	Retrovirus-related Pol polyprotein LINE-1 [Cajanus cajan]	-	-	-	-
unigene0068386	0.001	0.680267	9.40996	0.00972346	Up	elongation factor 1-alpha [Medicago truncatula]	-	-	GO:0001882//nucleoside binding;GO:0097367//carbohydrate derivative binding;GO:0003676//nucleic acid binding;GO:0032550//purine ribonucleoside binding;GO:0005488//binding;GO:0032549//ribonucleoside binding;GO:0001883//purine nucleoside binding;GO:0036094//small molecule binding;GO:0003824//catalytic activity;GO:1901363//heterocyclic compound binding;GO:0097159//organic cyclic compound binding	GO:0006807//nitrogen compound metabolic process;GO:0044260//cellular macromolecule metabolic process;GO:0043170//macromolecule metabolic process;GO:1901576//organic substance biosynthetic process;GO:0044249//cellular biosynthetic process;GO:0008152//metabolic process;GO:0006139//nucleobase-containing compound metabolic process;GO:0034645//cellular macromolecule biosynthetic process;GO:1901360//or…
unigene0061291	0.001	0.680233	9.40989	0.0110829	Up	--	-	-	-	-
unigene0021862	0.001	0.6801	9.4096	0.0248869	Up	Transposon Ty3-I Gag-Pol polyprotein [Cajanus cajan]	-	-	GO:0003676//nucleic acid binding;GO:0005488//binding;GO:0097159//organic cyclic compound binding;GO:1901363//heterocyclic compound binding	GO:0006139//nucleobase-containing compound metabolic process;GO:0009987//cellular process;GO:0006807//nitrogen compound metabolic process;GO:1901360//organic cyclic compound metabolic process;GO:0043170//macromolecule metabolic process;GO:0008152//metabolic process;GO:0044238//primary metabolic process;GO:0006725//cellular aromatic compound metabolic process;GO:0090304//nucleic acid metabolic pro…
unigene0067280	0.001	0.6801	9.4096	0.00778415	Up	bZIP transcription factor bZIP56 precursor [Glycine max]	-	-	-	-
unigene0070355	0.001	0.679967	9.40932	0.0109117	Up	--	-	-	-	-
unigene0059323	0.001	0.679567	9.40847	0.0352183	Up	hypothetical protein VIGAN_UM165500, partial [Vigna angularis var. angularis] [Vigna angularis]	-	-	-	-
unigene0074622	0.001	0.679567	9.40847	0.00250155	Up	6-phosphogluconate dehydrogenase [Galdieria sulphuraria]	ko01200//Carbon metabolism//Global and Overview//Metabolism;ko00480//Glutathione metabolism//Metabolism of other amino acids//Metabolism;ko00030//Pentose phosphate pathway//Carbohydrate metabolism//Metabolism	-	GO:0016616//oxidoreductase activity, acting on the CH-OH group of donors, NAD or NADP as acceptor;GO:1901363//heterocyclic compound binding;GO:0005488//binding;GO:0000166//nucleotide binding;GO:0048037//cofactor binding;GO:0036094//small molecule binding;GO:0003824//catalytic activity;GO:0097159//organic cyclic compound binding;GO:0016491//oxidoreductase activity;GO:1901265//nucleoside phosphate …	GO:0009056//catabolic process;GO:0005975//carbohydrate metabolic process;GO:0044724//single-organism carbohydrate catabolic process;GO:0071704//organic substance metabolic process;GO:0044282//small molecule catabolic process;GO:0006007//glucose catabolic process;GO:0019320//hexose catabolic process;GO:0046365//monosaccharide catabolic process;GO:0019318//hexose metabolic process;GO:0044710//singl…
unigene0022601	0.001	0.6791	9.40748	0.0373969	Up	--	-	-	-	-
unigene0069726	0.001	0.679	9.40727	0.0185333	Up	--	-	-	-	-
unigene0029082	0.001	0.678133	9.40543	0.0377699	Up	Retrovirus-related Pol polyprotein LINE-1 [Cajanus cajan]	-	-	-	-
unigene0018998	0.001	0.6766	9.40216	0.013639	Up	PREDICTED: protein FAR1-RELATED SEQUENCE 5-like [Glycine max]	-	-	-	-
unigene0073894	0.001	0.676533	9.40202	0.00995586	Up	hypothetical protein VOLCADRAFT_90121 [Volvox carteri f. nagariensis]	-	-	-	-
unigene0049751	0.001	0.676133	9.40116	0.0216089	Up	--	-	-	-	-
unigene0040335	0.001	0.676	9.40088	0.01646	Up	RNA-directed DNA polymerase , related [Medicago truncatula]	ko03420//Nucleotide excision repair//Replication and repair//Genetic Information Processing;ko03030//DNA replication//Replication and repair//Genetic Information Processing;ko03430//Mismatch repair//Replication and repair//Genetic Information Processing;ko03440//Homologous recombination//Replication and repair//Genetic Information Processing	-	GO:0005488//binding;GO:0003676//nucleic acid binding;GO:0016772//transferase activity, transferring phosphorus-containing groups;GO:0003824//catalytic activity;GO:0034061//DNA polymerase activity;GO:1901363//heterocyclic compound binding;GO:0097159//organic cyclic compound binding;GO:0016779//nucleotidyltransferase activity;GO:0016740//transferase activity	GO:0009059//macromolecule biosynthetic process;GO:0043170//macromolecule metabolic process;GO:0009058//biosynthetic process;GO:0006260//DNA replication;GO:1901360//organic cyclic compound metabolic process;GO:0044249//cellular biosynthetic process;GO:0046483//heterocycle metabolic process;GO:0006139//nucleobase-containing compound metabolic process;GO:0034641//cellular nitrogen compound metabolic…
unigene0022523	0.001	0.674633	9.39796	0.0134098	Up	thioredoxin, partial [Chlorella vulgaris]	ko04141//Protein processing in endoplasmic reticulum//Folding, sorting and degradation//Genetic Information Processing	GO:0043227//membrane-bounded organelle;GO:0044444//cytoplasmic part;GO:0044464//cell part;GO:0005737//cytoplasm;GO:0043226//organelle;GO:0005623//cell;GO:0005622//intracellular;GO:0043231//intracellular membrane-bounded organelle;GO:0044424//intracellular part;GO:0043229//intracellular organelle	GO:0003824//catalytic activity	GO:0050896//response to stimulus;GO:0008152//metabolic process;GO:0044699//single-organism process;GO:0009987//cellular process
unigene0024178	0.001	0.674467	9.3976	0.0145559	Up	--	-	-	-	-
unigene0074200	0.001	0.6735	9.39553	0.001532	Up	Ribonuclease H [Medicago truncatula]	-	-	-	-
unigene0016851	0.001	0.673133	9.39475	0.0131504	Up	--	-	-	-	-
unigene0025594	0.001	0.672867	9.39418	0.00450225	Up	--	-	-	-	-
unigene0038066	0.001	0.672233	9.39282	0.0453302	Up	--	-	-	-	-
unigene0022043	0.001	0.671833	9.39196	0.00294784	Up	Zinc finger, CCHC-type [Medicago truncatula]	-	-	-	-
unigene0025912	0.001	0.6718	9.39189	0.0009009	Up	Retrotransposable element Tf2 [Cajanus cajan]	-	-	-	-
unigene0073981	0.001	0.671733	9.39174	0.0268142	Up	PREDICTED: cyclic nucleotide-gated ion channel 4-like [Elaeis guineensis]	ko04626//Plant-pathogen interaction//Environmental adaptation//Organismal Systems	-	-	GO:0044765//single-organism transport;GO:0006811//ion transport;GO:0006810//transport;GO:1902578//single-organism localization;GO:0051179//localization;GO:0051234//establishment of localization;GO:0044699//single-organism process
unigene0021863	0.001	0.671433	9.3911	0.0447867	Up	--	-	-	-	-
unigene0064686	0.001	0.6711	9.39038	0.0388096	Up	UPF0481 protein [Glycine soja]	-	-	-	-
unigene0001274	0.001	0.6704	9.38888	0.0265706	Up	--	-	-	-	-
unigene0026071	0.001	0.670233	9.38852	0.00882049	Up	--	-	-	-	-
unigene0038490	0.001	0.6701	9.38823	0.0175218	Up	--	-	-	-	-
unigene0072651	0.001	0.6697	9.38737	0.0378149	Up	60s ribosomal protein l35 [Chrysochromulina sp. CCMP291]	ko03010//Ribosome//Translation//Genetic Information Processing	GO:0044464//cell part;GO:0005622//intracellular;GO:1990904//ribonucleoprotein complex;GO:0005623//cell;GO:0030529//intracellular ribonucleoprotein complex;GO:0044424//intracellular part;GO:0032991//macromolecular complex	GO:0005198//structural molecule activity	GO:0008152//metabolic process;GO:0010467//gene expression;GO:0071704//organic substance metabolic process;GO:0043170//macromolecule metabolic process
unigene0040871	0.001	0.669433	9.3868	0.0287028	Up	PREDICTED: sm-like protein LSM36B [Arachis ipaensis]	ko03040//Spliceosome//Transcription//Genetic Information Processing;ko03018//RNA degradation//Folding, sorting and degradation//Genetic Information Processing	GO:0019028//viral capsid;GO:0044423//virion part;GO:0032991//macromolecular complex;GO:0019012//virion	-	-
unigene0038797	0.001	0.668533	9.38486	0.0413337	Up	--	-	-	-	-
unigene0019386	0.001	0.6683	9.38435	0.0352913	Up	5-formyltetrahydrofolate cyclo-ligase [Emiliania huxleyi CCMP1516]	ko00670//One carbon pool by folate//Metabolism of cofactors and vitamins//Metabolism	-	-	-
unigene0069535	0.001	0.668233	9.38421	0.0424364	Up	--	-	-	-	-
unigene0074751	0.001	0.6679	9.38349	0.0432983	Up	--	-	-	-	-
unigene0027805	0.001	0.6675	9.38262	0.0126366	Up	--	-	-	-	-
unigene0061304	0.001	0.667467	9.38255	0.0338898	Up	NB-ARC domain protein [Medicago truncatula]	-	-	GO:0032550//purine ribonucleoside binding;GO:0004518//nuclease activity;GO:0016817//hydrolase activity, acting on acid anhydrides;GO:1901363//heterocyclic compound binding;GO:0004540//ribonuclease activity;GO:0097159//organic cyclic compound binding;GO:0003824//catalytic activity;GO:0032549//ribonucleoside binding;GO:0004521//endoribonuclease activity;GO:0001882//nucleoside binding;GO:0016462//py…	GO:0016070//RNA metabolic process;GO:0090304//nucleic acid metabolic process;GO:0044763//single-organism cellular process;GO:0006950//response to stress;GO:0044699//single-organism process;GO:0044238//primary metabolic process;GO:0043170//macromolecule metabolic process;GO:0007154//cell communication;GO:0006725//cellular aromatic compound metabolic process;GO:0006807//nitrogen compound metabolic …
unigene0020620	0.001	0.667433	9.38248	0.0373429	Up	--	-	-	-	-
unigene0073540	0.001	0.6672	9.38198	0.025842	Up	phosphoserine phosphatase [Klebsormidium flaccidum]	ko01200//Carbon metabolism//Global and Overview//Metabolism;ko01230//Biosynthesis of amino acids//Global and Overview//Metabolism;ko00260//Glycine, serine and threonine metabolism//Amino acid metabolism//Metabolism	-	GO:0003824//catalytic activity;GO:0042578//phosphoric ester hydrolase activity;GO:0016787//hydrolase activity;GO:0016788//hydrolase activity, acting on ester bonds;GO:0016791//phosphatase activity	GO:0032501//multicellular organismal process;GO:0007275//multicellular organism development;GO:0044767//single-organism developmental process;GO:0044699//single-organism process;GO:0048856//anatomical structure development;GO:0044707//single-multicellular organism process;GO:0044237//cellular metabolic process;GO:0008152//metabolic process;GO:0032502//developmental process;GO:0009987//cellular pr…
unigene0030465	0.001	0.667033	9.38162	0.0482279	Up	RNA-directed DNA polymerase (Reverse transcriptase), Polynucleotidyl transferase, Ribonuclease H fold-like protein [Theobroma cacao]	-	-	-	-
unigene0071254	0.001	0.666933	9.3814	0.00742067	Up	--	-	-	-	-
unigene0016464	0.001	0.6669	9.38133	0.0206845	Up	--	-	-	-	-
unigene0021226	0.001	0.665867	9.37909	0.00530779	Up	--	-	-	-	-
unigene0001372	0.001	0.665767	9.37887	0.010558	Up	--	-	-	-	-
unigene0022033	0.001	0.664933	9.37707	0.0120645	Up	probable ferritin, chloroplast precursor [Cyanidioschyzon merolae strain 10D] [Cyanidioschyzon merolae]	-	GO:0005622//intracellular;GO:0043229//intracellular organelle;GO:0005623//cell;GO:0043226//organelle;GO:0043227//membrane-bounded organelle;GO:0044464//cell part;GO:0044444//cytoplasmic part;GO:0043231//intracellular membrane-bounded organelle;GO:0044424//intracellular part;GO:0005737//cytoplasm	-	GO:0044699//single-organism process;GO:0050896//response to stimulus;GO:0006950//response to stress;GO:0042221//response to chemical
unigene0029984	0.001	0.664533	9.3762	0.0039752	Up	--	-	-	-	-
unigene0019756	0.001	0.664433	9.37598	0.00890836	Up	NAD-dependent sorbitol dehydrogenase 8, partial [Malus domestica]	ko00040//Pentose and glucuronate interconversions//Carbohydrate metabolism//Metabolism;ko00051//Fructose and mannose metabolism//Carbohydrate metabolism//Metabolism	-	-	-
unigene0020365	0.001	0.664367	9.37584	0.0159722	Up	rhodopsin I [Acetabularia acetabulum]	-	-	GO:0022892//substrate-specific transporter activity;GO:0022857//transmembrane transporter activity;GO:0022891//substrate-specific transmembrane transporter activity;GO:0015075//ion transmembrane transporter activity;GO:0005215//transporter activity	GO:1902578//single-organism localization;GO:0006811//ion transport;GO:0044699//single-organism process;GO:0051234//establishment of localization;GO:0044765//single-organism transport;GO:0051179//localization;GO:0006810//transport
unigene0040740	0.001	0.664333	9.37576	0.0366909	Up	--	-	-	-	-
unigene0021378	0.001	0.664067	9.37518	0.0229405	Up	Transposon TX1 uncharacterized, partial [Cajanus cajan]	-	-	-	-
unigene0016423	0.001	0.6638	9.3746	0.0448508	Up	--	-	-	-	-
unigene0072513	0.001	0.663367	9.37366	0.0280831	Up	Transposon TX1 uncharacterized [Cajanus cajan]	-	-	-	-
unigene0054507	0.001	0.663033	9.37294	0.0414228	Up	PREDICTED: peptidyl-prolyl cis-trans isomerase FKBP43-like isoform X1 [Cicer arietinum]	-	-	GO:0003824//catalytic activity;GO:0016859//cis-trans isomerase activity;GO:0016853//isomerase activity	GO:0019538//protein metabolic process;GO:0006464//cellular protein modification process;GO:0018208//peptidyl-proline modification;GO:0043412//macromolecule modification;GO:0036211//protein modification process;GO:0008152//metabolic process;GO:0043170//macromolecule metabolic process;GO:0044237//cellular metabolic process;GO:0071704//organic substance metabolic process;GO:0009987//cellular process…
unigene0073704	0.001	0.662667	9.37214	0.0154189	Up	--	-	-	-	-
unigene0071990	0.001	0.662	9.37069	0.0406285	Up	PREDICTED: DNA polymerase I A, chloroplastic/mitochondrial-like [Glycine max]	-	-	-	-
unigene0021581	0.001	0.661933	9.37054	0.0310739	Up	caffeic acid O-methyltransferase [Medicago truncatula]	ko00940//Phenylpropanoid biosynthesis//Biosynthesis of other secondary metabolites//Metabolism	-	GO:0005488//binding;GO:0008168//methyltransferase activity;GO:0005515//protein binding;GO:0003824//catalytic activity;GO:0016741//transferase activity, transferring one-carbon groups;GO:0016740//transferase activity	GO:0008152//metabolic process
unigene0044386	0.001	0.6616	9.36982	0.0029553	Up	NB-ARC domain protein [Medicago truncatula]	-	-	GO:0097159//organic cyclic compound binding;GO:1901363//heterocyclic compound binding;GO:0016787//hydrolase activity;GO:0016891//endoribonuclease activity, producing 5'-phosphomonoesters;GO:0001883//purine nucleoside binding;GO:0001882//nucleoside binding;GO:0004518//nuclease activity;GO:0016817//hydrolase activity, acting on acid anhydrides;GO:0004540//ribonuclease activity;GO:0003824//catalytic…	GO:0043170//macromolecule metabolic process;GO:0016070//RNA metabolic process;GO:0044260//cellular macromolecule metabolic process;GO:0007154//cell communication;GO:0006725//cellular aromatic compound metabolic process;GO:0090305//nucleic acid phosphodiester bond hydrolysis;GO:0009987//cellular process;GO:0071704//organic substance metabolic process;GO:0050896//response to stimulus;GO:0034641//ce…
unigene0073363	0.001	0.661533	9.36967	0.0436216	Up	vacuolar-type H+-ATPase subunit B3 (VHA-B3) [Arabidopsis thaliana]	ko00190//Oxidative phosphorylation//Energy metabolism//Metabolism;ko04145//Phagosome//Transport and catabolism//Cellular Processes	GO:0005911//cell-cell junction;GO:0043231//intracellular membrane-bounded organelle;GO:0016020//membrane;GO:0030054//cell junction;GO:0044425//membrane part;GO:0005622//intracellular;GO:0016469//proton-transporting two-sector ATPase complex;GO:0009536//plastid;GO:0043234//protein complex;GO:0032991//macromolecular complex;GO:0044464//cell part;GO:0043227//membrane-bounded organelle;GO:0043226//or…	GO:0005215//transporter activity;GO:0003824//catalytic activity;GO:0001882//nucleoside binding;GO:0036094//small molecule binding;GO:0008092//cytoskeletal protein binding;GO:0003779//actin binding;GO:1901363//heterocyclic compound binding;GO:0001883//purine nucleoside binding;GO:0032550//purine ribonucleoside binding;GO:0032549//ribonucleoside binding;GO:0097367//carbohydrate derivative binding;G…	GO:0006807//nitrogen compound metabolic process;GO:0065007//biological regulation;GO:0070887//cellular response to chemical stimulus;GO:0090066//regulation of anatomical structure size;GO:0034284//response to monosaccharide;GO:0051128//regulation of cellular component organization;GO:1901701//cellular response to oxygen-containing compound;GO:0055085//transmembrane transport;GO:0071322//cellular …
unigene0042539	0.001	0.661133	9.3688	0.0221963	Up	Non-LTR retroelement reverse transcriptase [Theobroma cacao]	-	-	-	-
unigene0072480	0.001	0.660867	9.36822	0.0113813	Up	--	-	-	-	-
unigene0017074	0.001	0.660767	9.368	0.00536057	Up	14-3-3 protein [Dunaliella salina]	-	GO:0043229//intracellular organelle;GO:0005737//cytoplasm;GO:0044464//cell part;GO:0071944//cell periphery;GO:0030054//cell junction;GO:0043226//organelle;GO:0044424//intracellular part;GO:0009536//plastid;GO:0005911//cell-cell junction;GO:0044444//cytoplasmic part;GO:0043227//membrane-bounded organelle;GO:0016020//membrane;GO:0043231//intracellular membrane-bounded organelle;GO:0005622//intracel…	GO:0032549//ribonucleoside binding;GO:0001883//purine nucleoside binding;GO:0032550//purine ribonucleoside binding;GO:0001882//nucleoside binding;GO:0005515//protein binding;GO:0036094//small molecule binding;GO:0097159//organic cyclic compound binding;GO:0005488//binding;GO:0097367//carbohydrate derivative binding;GO:1901363//heterocyclic compound binding	GO:0050896//response to stimulus;GO:0042221//response to chemical;GO:0010035//response to inorganic substance;GO:0010038//response to metal ion
unigene0017847	0.001	0.660333	9.36705	0.00892982	Up	--	-	-	-	-
unigene0053549	0.001	0.6596	9.36545	0.0138322	Up	40S ribosomal protein S15a [Chondrus crispus]	ko03010//Ribosome//Translation//Genetic Information Processing	GO:0044464//cell part;GO:0030529//intracellular ribonucleoprotein complex;GO:0032991//macromolecular complex;GO:1990904//ribonucleoprotein complex;GO:0005622//intracellular;GO:0044424//intracellular part;GO:0005623//cell	GO:0005198//structural molecule activity	GO:0008152//metabolic process;GO:0071704//organic substance metabolic process;GO:0010467//gene expression;GO:0043170//macromolecule metabolic process
unigene0047372	0.001	0.6594	9.36501	0.0164732	Up	PREDICTED: LOW QUALITY PROTEIN: transmembrane protein 194A [Pyrus x bretschneideri]	-	-	-	-
unigene0073136	0.001	0.659033	9.36421	0.0247031	Up	component of cytosolic 80S ribosome and 40S small subunit [Volvox carteri f. nagariensis]	ko03010//Ribosome//Translation//Genetic Information Processing	GO:0005622//intracellular;GO:0044391//ribosomal subunit;GO:0005840//ribosome;GO:0044444//cytoplasmic part;GO:0044464//cell part;GO:0043226//organelle;GO:0043232//intracellular non-membrane-bounded organelle;GO:0043229//intracellular organelle;GO:0044424//intracellular part;GO:0044422//organelle part;GO:0032991//macromolecular complex;GO:0005623//cell;GO:0030529//intracellular ribonucleoprotein co…	GO:0097159//organic cyclic compound binding;GO:0003676//nucleic acid binding;GO:0005488//binding;GO:1901363//heterocyclic compound binding;GO:0005198//structural molecule activity	GO:0010467//gene expression;GO:0071704//organic substance metabolic process;GO:0043170//macromolecule metabolic process;GO:0008152//metabolic process
unigene0031843	0.001	0.658867	9.36384	0.0455948	Up	--	-	-	-	-
unigene0074082	0.001	0.658567	9.36319	0.0293908	Up	Quinone oxidoreductase PIG3 [Cajanus cajan]	-	-	-	-
unigene0020741	0.001	0.658533	9.36311	0.0373915	Up	--	-	-	-	-
unigene0029647	0.001	0.657567	9.36099	0.0336242	Up	calponin domain-containing protein [Noctiluca scintillans]	-	-	-	-
unigene0057552	0.001	0.657433	9.3607	0.0208077	Up	PREDICTED: transcription factor IIIB 70 kDa subunit [Cicer arietinum]	-	GO:0005623//cell;GO:0043229//intracellular organelle;GO:0044464//cell part;GO:0043231//intracellular membrane-bounded organelle;GO:0043226//organelle;GO:0043227//membrane-bounded organelle;GO:0005622//intracellular;GO:0044424//intracellular part	GO:0001098//basal transcription machinery binding;GO:0005488//binding;GO:0005515//protein binding;GO:1901363//heterocyclic compound binding;GO:0046914//transition metal ion binding;GO:0003676//nucleic acid binding;GO:0019899//enzyme binding;GO:0008134//transcription factor binding;GO:0097159//organic cyclic compound binding;GO:0043167//ion binding;GO:0043566//structure-specific DNA binding;GO:000…	GO:0022414//reproductive process;GO:0032502//developmental process;GO:0090304//nucleic acid metabolic process;GO:0044706//multi-multicellular organism process;GO:0016070//RNA metabolic process;GO:0000003//reproduction;GO:0006139//nucleobase-containing compound metabolic process;GO:0044260//cellular macromolecule metabolic process;GO:0010467//gene expression;GO:0043170//macromolecule metabolic pro…
unigene0070999	0.001	0.657367	9.36055	0.00388946	Up	hypothetical protein TSUD_371160 [Trifolium subterraneum]	-	-	-	-
unigene0072252	0.001	0.657	9.35975	0.0255137	Up	--	-	-	-	-
unigene0024324	0.001	0.656233	9.35807	0.0331769	Up	--	-	-	-	-
unigene0041948	0.001	0.655333	9.35609	0.0115699	Up	--	-	-	-	-
unigene0050057	0.001	0.654767	9.35484	0.0141353	Up	Transposon TX1 uncharacterized [Cajanus cajan]	-	-	-	-
unigene0037674	0.001	0.653667	9.35241	0.0124457	Up	Retrovirus-related Pol polyprotein LINE-1 [Cajanus cajan]	-	-	-	-
unigene0030907	0.001	0.6532	9.35138	0.0497146	Up	--	-	-	-	-
unigene0061973	0.001	0.6532	9.35138	0.0166233	Up	vacuolar protein sorting-associated protein [Medicago truncatula]	ko04144//Endocytosis//Transport and catabolism//Cellular Processes	-	-	-
unigene0036172	0.001	0.6529	9.35072	0.0153628	Up	--	-	-	-	-
unigene0020469	0.001	0.652267	9.34932	0.0168489	Up	--	-	-	-	-
unigene0000418	0.001	0.651967	9.34865	0.0117696	Up	--	-	-	-	-
unigene0021062	0.001	0.651767	9.34821	0.02896	Up	--	-	-	-	-
unigene0021654	0.001	0.6513	9.34718	0.0271423	Up	--	-	-	-	-
unigene0006316	0.001	0.651	9.34651	0.0406121	Up	PREDICTED: uncharacterized mitochondrial protein AtMg00310-like [Malus domestica]	-	-	GO:1901363//heterocyclic compound binding;GO:0097159//organic cyclic compound binding;GO:0005488//binding	-
unigene0001630	0.001	0.650933	9.34637	0.0141987	Up	Monosaccharide-sensing protein 2 [Cajanus cajan]	-	-	-	-
unigene0066695	0.001	0.649833	9.34393	0.0346406	Up	--	-	-	-	-
unigene0071526	0.001	0.6498	9.34385	0.0202699	Up	protein disulfide-isomerase, partial [Blastocystis sp. subtype 4]	ko04141//Protein processing in endoplasmic reticulum//Folding, sorting and degradation//Genetic Information Processing	-	GO:0003824//catalytic activity	GO:0044710//single-organism metabolic process;GO:0044699//single-organism process;GO:0008152//metabolic process
unigene0071678	0.001	0.6495	9.34319	0.0483135	Up	--	-	-	-	-
unigene0020486	0.001	0.649367	9.34289	0.0293133	Up	endonuclease/exonuclease/phosphatase family protein [Medicago truncatula]	-	-	-	-
unigene0019769	0.001	0.648967	9.342	0.0181454	Up	ornithine aminotransferase [Nannochloropsis gaditana]	ko00330//Arginine and proline metabolism//Amino acid metabolism//Metabolism	-	GO:0003824//catalytic activity;GO:0005488//binding;GO:0016740//transferase activity;GO:0046914//transition metal ion binding;GO:0043168//anion binding;GO:0043167//ion binding;GO:0046872//metal ion binding;GO:0008483//transaminase activity;GO:0043169//cation binding;GO:0016769//transferase activity, transferring nitrogenous groups	GO:0006807//nitrogen compound metabolic process;GO:0009058//biosynthetic process;GO:1901605//alpha-amino acid metabolic process;GO:0009056//catabolic process;GO:0006950//response to stress;GO:0016054//organic acid catabolic process;GO:0044710//single-organism metabolic process;GO:0009064//glutamine family amino acid metabolic process;GO:0006082//organic acid metabolic process;GO:1901576//organic …
unigene0073239	0.001	0.648933	9.34193	0.0197474	Up	heat shock protein 70-2 [Nicotiana tabacum]	ko04141//Protein processing in endoplasmic reticulum//Folding, sorting and degradation//Genetic Information Processing;ko03040//Spliceosome//Transcription//Genetic Information Processing;ko04144//Endocytosis//Transport and catabolism//Cellular Processes	-	GO:0032549//ribonucleoside binding;GO:0005488//binding;GO:0097159//organic cyclic compound binding;GO:1901363//heterocyclic compound binding;GO:0036094//small molecule binding;GO:0001882//nucleoside binding;GO:0001883//purine nucleoside binding;GO:0032550//purine ribonucleoside binding;GO:0097367//carbohydrate derivative binding	GO:0050896//response to stimulus
unigene0022264	0.001	0.648833	9.3417	0.0135469	Up	thioredoxin [Nannochloropsis gaditana]	-	-	-	GO:0008152//metabolic process;GO:0044699//single-organism process;GO:0044710//single-organism metabolic process
unigene0055575	0.001	0.6486	9.34119	0.00357446	Up	--	-	-	-	-
unigene0021601	0.001	0.648567	9.34111	0.0320401	Up	PREDICTED: aspartic proteinase A1-like [Cucumis melo]	-	GO:0005737//cytoplasm;GO:0043227//membrane-bounded organelle;GO:0005622//intracellular;GO:0043229//intracellular organelle;GO:0005623//cell;GO:0043231//intracellular membrane-bounded organelle;GO:0043226//organelle;GO:0044424//intracellular part;GO:0005911//cell-cell junction;GO:0044444//cytoplasmic part;GO:0030054//cell junction;GO:0044464//cell part	GO:0070011//peptidase activity, acting on L-amino acid peptides;GO:0016787//hydrolase activity;GO:0004175//endopeptidase activity;GO:0008233//peptidase activity;GO:0003824//catalytic activity	GO:0006950//response to stress;GO:0016485//protein processing;GO:0043170//macromolecule metabolic process;GO:0008152//metabolic process;GO:0010467//gene expression;GO:0044238//primary metabolic process;GO:0006508//proteolysis;GO:0019538//protein metabolic process;GO:0009628//response to abiotic stimulus;GO:0051604//protein maturation;GO:0006970//response to osmotic stress;GO:0071704//organic subs…
unigene0070515	0.001	0.648233	9.34037	0.0328909	Up	Phosphoglycerate dehydrogenase / Phosphoserine aminotransferase [Ectocarpus siliculosus]	ko01200//Carbon metabolism//Global and Overview//Metabolism;ko01230//Biosynthesis of amino acids//Global and Overview//Metabolism;ko00260//Glycine, serine and threonine metabolism//Amino acid metabolism//Metabolism	GO:0043226//organelle;GO:0043227//membrane-bounded organelle;GO:0044464//cell part;GO:0043231//intracellular membrane-bounded organelle;GO:0043229//intracellular organelle;GO:0005622//intracellular;GO:0044424//intracellular part;GO:0005623//cell	GO:1901363//heterocyclic compound binding;GO:0097159//organic cyclic compound binding;GO:0043168//anion binding;GO:0016616//oxidoreductase activity, acting on the CH-OH group of donors, NAD or NADP as acceptor;GO:0016740//transferase activity;GO:0005488//binding;GO:0016614//oxidoreductase activity, acting on CH-OH group of donors;GO:0043167//ion binding;GO:0016491//oxidoreductase activity;GO:0003…	GO:0008152//metabolic process;GO:0044699//single-organism process;GO:0044710//single-organism metabolic process
unigene0070642	0.001	0.6482	9.3403	0.0413479	Up	--	-	-	-	-
unigene0024153	0.001	0.648133	9.34015	0.0144468	Up	--	-	-	-	-
unigene0073954	0.001	0.648133	9.34015	0.0121233	Up	Rpp4C4 [Medicago truncatula]	-	-	-	-
unigene0024542	0.001	0.648067	9.34	0.0378091	Up	protein transport protein sec61 subunit alpha [Nannochloropsis gaditana]	ko04141//Protein processing in endoplasmic reticulum//Folding, sorting and degradation//Genetic Information Processing;ko04145//Phagosome//Transport and catabolism//Cellular Processes;ko03060//Protein export//Folding, sorting and degradation//Genetic Information Processing	GO:0043227//membrane-bounded organelle;GO:0043226//organelle;GO:0005623//cell;GO:0043231//intracellular membrane-bounded organelle;GO:0044464//cell part;GO:0005622//intracellular;GO:0043229//intracellular organelle;GO:0044424//intracellular part;GO:0016020//membrane	-	GO:0045184//establishment of protein localization;GO:0051234//establishment of localization;GO:0008104//protein localization;GO:0033036//macromolecule localization;GO:0051179//localization
unigene0021400	0.001	0.647833	9.33948	0.0224833	Up	6-phosphogluconate dehydrogenase, partial [Pyropia yezoensis]	ko01200//Carbon metabolism//Global and Overview//Metabolism;ko00480//Glutathione metabolism//Metabolism of other amino acids//Metabolism;ko00030//Pentose phosphate pathway//Carbohydrate metabolism//Metabolism	GO:0044464//cell part;GO:0043231//intracellular membrane-bounded organelle;GO:0044444//cytoplasmic part;GO:0043226//organelle;GO:0043229//intracellular organelle;GO:0005622//intracellular;GO:0044424//intracellular part;GO:0005623//cell;GO:0005737//cytoplasm;GO:0043227//membrane-bounded organelle	GO:0005488//binding;GO:0048037//cofactor binding;GO:0000166//nucleotide binding;GO:0016491//oxidoreductase activity;GO:0036094//small molecule binding;GO:0016616//oxidoreductase activity, acting on the CH-OH group of donors, NAD or NADP as acceptor;GO:0016614//oxidoreductase activity, acting on CH-OH group of donors;GO:1901265//nucleoside phosphate binding;GO:0097159//organic cyclic compound bind…	GO:0044699//single-organism process;GO:0019318//hexose metabolic process;GO:0044712//single-organism catabolic process;GO:0009743//response to carbohydrate;GO:0009056//catabolic process;GO:0009746//response to hexose;GO:0010033//response to organic substance;GO:0006006//glucose metabolic process;GO:0044238//primary metabolic process;GO:0044710//single-organism metabolic process;GO:0016052//carboh…
unigene0030110	0.001	0.6478	9.3394	0.0122773	Up	--	-	-	-	-
unigene0070069	0.001	0.647733	9.33926	0.0106946	Up	pyridoxine biosynthesis protein [Emiliania huxleyi CCMP1516]	ko00750//Vitamin B6 metabolism//Metabolism of cofactors and vitamins//Metabolism	GO:0043229//intracellular organelle;GO:0043226//organelle;GO:0005737//cytoplasm;GO:0044424//intracellular part;GO:0044464//cell part;GO:0043227//membrane-bounded organelle;GO:0005622//intracellular;GO:0044444//cytoplasmic part;GO:0009536//plastid;GO:0043231//intracellular membrane-bounded organelle;GO:0005623//cell	GO:0005488//binding;GO:0005515//protein binding;GO:0046983//protein dimerization activity	GO:0009411//response to UV;GO:0009416//response to light stimulus;GO:0051188//cofactor biosynthetic process;GO:0044711//single-organism biosynthetic process;GO:0006766//vitamin metabolic process;GO:0006082//organic acid metabolic process;GO:0006732//coenzyme metabolic process;GO:0006725//cellular aromatic compound metabolic process;GO:0044237//cellular metabolic process;GO:0006950//response to st…
unigene0074173	0.001	0.647533	9.33881	0.0339111	Up	hypothetical protein TSUD_404620 [Trifolium subterraneum]	-	-	-	-
unigene0030835	0.001	0.646667	9.33688	0.0122294	Up	--	-	-	-	-
unigene0029987	0.001	0.6463	9.33606	0.0164574	Up	subtilisin-like serine protease [Medicago truncatula]	-	-	-	-
unigene0058256	0.001	0.645867	9.33509	0.0279541	Up	--	-	-	-	-
unigene0022687	0.001	0.643467	9.32972	0.019156	Up	PREDICTED: low temperature-induced protein lt101.2 [Nelumbo nucifera]	-	GO:0016020//membrane;GO:0044425//membrane part;GO:0031224//intrinsic component of membrane	-	-
unigene0025262	0.001	0.6427	9.328	0.00248927	Up	--	-	-	-	-
unigene0070663	0.001	0.642667	9.32793	0.0382453	Up	--	-	-	-	-
unigene0043280	0.001	0.642233	9.32695	0.0181617	Up	--	-	-	-	-
unigene0072519	0.001	0.6421	9.32665	0.0413041	Up	FAR1 DNA-binding domain protein [Medicago truncatula]	-	-	-	-
unigene0074520	0.001	0.641933	9.32628	0.0448411	Up	hypothetical protein PRUPE_ppa023113mg, partial [Prunus persica]	-	-	-	-
unigene0020757	0.001	0.641367	9.32501	0.020546	Up	PREDICTED: citrate synthase, mitochondrial [Jatropha curcas]	ko01200//Carbon metabolism//Global and Overview//Metabolism;ko01230//Biosynthesis of amino acids//Global and Overview//Metabolism;ko00630//Glyoxylate and dicarboxylate metabolism//Carbohydrate metabolism//Metabolism;ko01210//2-Oxocarboxylic acid metabolism//Global and Overview//Metabolism;ko00020//Citrate cycle (TCA cycle)//Carbohydrate metabolism//Metabolism	-	GO:0046912//transferase activity, transferring acyl groups, acyl groups converted into alkyl on transfer;GO:0036440//citrate synthase activity;GO:0003824//catalytic activity;GO:0016740//transferase activity;GO:0016746//transferase activity, transferring acyl groups	GO:0044763//single-organism cellular process;GO:0055114//oxidation-reduction process;GO:0044710//single-organism metabolic process;GO:0006091//generation of precursor metabolites and energy;GO:0009060//aerobic respiration;GO:0071704//organic substance metabolic process;GO:0009987//cellular process;GO:0015980//energy derivation by oxidation of organic compounds;GO:0045333//cellular respiration;GO:…
unigene0022496	0.001	0.641033	9.32426	0.0141436	Up	BnaC08g05080D [Brassica napus]	-	-	-	-
unigene0074003	0.001	0.640767	9.32366	0.0111526	Up	PREDICTED: 60S ribosomal protein L35-4-like [Brassica rapa]	ko03010//Ribosome//Translation//Genetic Information Processing	GO:0005623//cell;GO:0005622//intracellular;GO:0044464//cell part;GO:0030529//intracellular ribonucleoprotein complex;GO:0032991//macromolecular complex;GO:1990904//ribonucleoprotein complex;GO:0044424//intracellular part	GO:0005198//structural molecule activity	GO:0010467//gene expression;GO:0008152//metabolic process;GO:0043170//macromolecule metabolic process;GO:0071704//organic substance metabolic process
unigene0022930	0.001	0.640733	9.32358	0.011162	Up	hypothetical protein SOVF_169090 [Spinacia oleracea]	-	-	-	-
unigene0020100	0.001	0.6395	9.3208	0.0328911	Up	PREDICTED: kinesin KP1-like [Gossypium arboreum]	-	-	-	-
unigene0072259	0.001	0.639433	9.32065	0.0152818	Up	PREDICTED: E3 ubiquitin-protein ligase MARCH2 isoform X1 [Jatropha curcas]	-	-	-	-
unigene0063534	0.001	0.6394	9.32057	0.0368514	Up	--	-	-	-	-
unigene0021613	0.001	0.638567	9.31869	0.0166623	Up	PREDICTED: soluble inorganic pyrophosphatase 6, chloroplastic-like [Brassica napus]	ko00190//Oxidative phosphorylation//Energy metabolism//Metabolism	-	GO:0042578//phosphoric ester hydrolase activity;GO:0003824//catalytic activity;GO:0016788//hydrolase activity, acting on ester bonds;GO:0016787//hydrolase activity	GO:0044237//cellular metabolic process;GO:0006793//phosphorus metabolic process;GO:0006796//phosphate-containing compound metabolic process;GO:0009987//cellular process;GO:0008152//metabolic process
unigene0070398	0.001	0.6383	9.31809	0.0164195	Up	--	-	-	-	-
unigene0030551	0.001	0.638	9.31741	0.0379248	Up	--	-	-	-	-
unigene0071043	0.001	0.6379	9.31719	0.046003	Up	--	-	-	-	-
unigene0027540	0.001	0.6376	9.31651	0.0419799	Up	--	-	-	-	-
unigene0019970	0.001	0.637567	9.31643	0.0212121	Up	--	-	-	-	-
unigene0034175	0.001	0.636833	9.31477	0.012459	Up	--	-	-	-	-
unigene0042118	0.001	0.6367	9.31447	0.00445865	Up	S-adenosyl-L-homocysteine hydrolase-like protein, partial [Eleusine coracana subsp. coracana] [Eleusine coracana]	ko00270//Cysteine and methionine metabolism//Amino acid metabolism//Metabolism	GO:0043231//intracellular membrane-bounded organelle;GO:0005911//cell-cell junction;GO:0044437//vacuolar part;GO:0016020//membrane;GO:0005773//vacuole;GO:0005623//cell;GO:0044424//intracellular part;GO:0005576//extracellular region;GO:0005622//intracellular;GO:0043227//membrane-bounded organelle;GO:0044464//cell part;GO:0044446//intracellular organelle part;GO:0044444//cytoplasmic part;GO:0044422…	GO:0043169//cation binding;GO:0046914//transition metal ion binding;GO:0016802//trialkylsulfonium hydrolase activity;GO:0016787//hydrolase activity;GO:0016801//hydrolase activity, acting on ether bonds;GO:0005488//binding;GO:0046872//metal ion binding;GO:0003824//catalytic activity;GO:0043167//ion binding	GO:2000113//negative regulation of cellular macromolecule biosynthetic process;GO:0006325//chromatin organization;GO:0032502//developmental process;GO:0009892//negative regulation of metabolic process;GO:1903506//regulation of nucleic acid-templated transcription;GO:0010558//negative regulation of macromolecule biosynthetic process;GO:0009987//cellular process;GO:0003006//developmental process in…
unigene0071900	0.001	0.636	9.31288	0.00124388	Up	PREDICTED: ATP-dependent DNA helicase PIF1-like, partial [Glycine max]	-	-	-	-
unigene0025459	0.001	0.6354	9.31152	0.0375644	Up	predicted protein [Physcomitrella patens]	-	-	-	-
unigene0022567	0.001	0.634733	9.31001	0.02311	Up	endonuclease/exonuclease/phosphatase family protein [Medicago truncatula]	-	-	-	-
unigene0074229	0.001	0.634667	9.30986	0.0382695	Up	--	-	-	-	-
unigene0071009	0.001	0.634467	9.3094	0.00976365	Up	ubiquinol-cytochrome c reductase iron-sulfur subunit [Zea mays]	ko00190//Oxidative phosphorylation//Energy metabolism//Metabolism	GO:0031966//mitochondrial membrane;GO:0044422//organelle part;GO:0044446//intracellular organelle part;GO:0005739//mitochondrion;GO:0043229//intracellular organelle;GO:0005737//cytoplasm;GO:0043227//membrane-bounded organelle;GO:0005740//mitochondrial envelope;GO:0031090//organelle membrane;GO:0043231//intracellular membrane-bounded organelle;GO:0005746//mitochondrial respiratory chain;GO:0044424…	GO:0022891//substrate-specific transmembrane transporter activity;GO:0008324//cation transmembrane transporter activity;GO:0005488//binding;GO:0043167//ion binding;GO:0016491//oxidoreductase activity;GO:0051540//metal cluster binding;GO:0015078//hydrogen ion transmembrane transporter activity;GO:0015077//monovalent inorganic cation transmembrane transporter activity;GO:0003824//catalytic activity…	GO:0044765//single-organism transport;GO:0051234//establishment of localization;GO:0006818//hydrogen transport;GO:0044699//single-organism process;GO:0008152//metabolic process;GO:0006810//transport;GO:1902578//single-organism localization;GO:0015672//monovalent inorganic cation transport;GO:0044710//single-organism metabolic process;GO:0006812//cation transport;GO:0015992//proton transport;GO:00…
unigene0063747	0.001	0.6333	9.30675	0.0323821	Up	--	-	-	-	-
unigene0022997	0.001	0.6324	9.30469	0.000812563	Up	polyprotein [Glycine max]	-	-	GO:0005488//binding;GO:0003676//nucleic acid binding;GO:0097159//organic cyclic compound binding;GO:1901363//heterocyclic compound binding	GO:0009987//cellular process;GO:0071704//organic substance metabolic process;GO:0090304//nucleic acid metabolic process;GO:1901360//organic cyclic compound metabolic process;GO:0034641//cellular nitrogen compound metabolic process;GO:0006259//DNA metabolic process;GO:0008152//metabolic process;GO:0044237//cellular metabolic process;GO:0046483//heterocycle metabolic process;GO:0006807//nitrogen co…
unigene0021442	0.001	0.6323	9.30447	0.0267131	Up	--	-	-	-	-
unigene0022919	0.001	0.6322	9.30424	0.0166366	Up	--	-	-	-	-
unigene0022377	0.001	0.632133	9.30409	0.0295355	Up	Transposon TX1 uncharacterized [Cajanus cajan]	-	-	-	-
unigene0068627	0.001	0.631933	9.30363	0.0242085	Up	--	-	-	-	-
unigene0028239	0.001	0.6318	9.30332	0.0313976	Up	apocytochrome b (mitochondrion) [Cyanoptyche gloeocystis]	ko00190//Oxidative phosphorylation//Energy metabolism//Metabolism	GO:0016020//membrane	-	-
unigene0025477	0.001	0.6314	9.30241	0.0436192	Up	bZIP-like protein [Oryza sativa Japonica Group]	-	-	-	-
unigene0040593	0.001	0.631133	9.3018	0.0472981	Up	--	-	-	-	-
unigene0022427	0.001	0.630933	9.30134	0.0163971	Up	PREDICTED: uncharacterized protein LOC107622115 [Arachis ipaensis]	-	-	-	-
unigene0019936	0.001	0.630533	9.30043	0.0168172	Up	PREDICTED: protein NRT1/ PTR FAMILY 7.2-like isoform X1 [Jatropha curcas]	-	-	GO:0022891//substrate-specific transmembrane transporter activity;GO:0015103//inorganic anion transmembrane transporter activity;GO:0008509//anion transmembrane transporter activity;GO:0015075//ion transmembrane transporter activity;GO:0022892//substrate-specific transporter activity;GO:0022857//transmembrane transporter activity;GO:0005215//transporter activity	GO:0051234//establishment of localization;GO:0010038//response to metal ion;GO:0015698//inorganic anion transport;GO:0010035//response to inorganic substance;GO:0006811//ion transport;GO:0050896//response to stimulus;GO:0042221//response to chemical;GO:0051179//localization;GO:0044699//single-organism process;GO:0006820//anion transport;GO:0006810//transport;GO:0001101//response to acid chemical;…
unigene0023617	0.001	0.630433	9.3002	0.00459727	Up	--	-	-	-	-
unigene0025467	0.001	0.6294	9.29783	0.00260091	Up	--	-	-	-	-
unigene0028957	0.001	0.6294	9.29783	0.00177002	Up	eukaryotic translation elongation factor 2, partial [Cyanophora paradoxa]	-	-	GO:0032550//purine ribonucleoside binding;GO:1901363//heterocyclic compound binding;GO:0017111//nucleoside-triphosphatase activity;GO:0036094//small molecule binding;GO:0097159//organic cyclic compound binding;GO:0001883//purine nucleoside binding;GO:0001882//nucleoside binding;GO:0016787//hydrolase activity;GO:0016818//hydrolase activity, acting on acid anhydrides, in phosphorus-containing anhyd…	GO:0009059//macromolecule biosynthetic process;GO:0006796//phosphate-containing compound metabolic process;GO:0006807//nitrogen compound metabolic process;GO:1901136//carbohydrate derivative catabolic process;GO:0046434//organophosphate catabolic process;GO:0071704//organic substance metabolic process;GO:1901575//organic substance catabolic process;GO:1901135//carbohydrate derivative metabolic pr…
unigene0031998	0.001	0.629133	9.29722	0.00545864	Up	--	-	-	-	-
unigene0022110	0.001	0.6288	9.29646	0.0390256	Up	--	-	-	-	-
unigene0019493	0.001	0.628167	9.295	0.0117959	Up	PREDICTED: NAC transcription factor 25 [Cicer arietinum]	-	-	GO:1901363//heterocyclic compound binding;GO:0005488//binding;GO:0097159//organic cyclic compound binding;GO:0003676//nucleic acid binding	GO:0006139//nucleobase-containing compound metabolic process;GO:0019438//aromatic compound biosynthetic process;GO:0032774//RNA biosynthetic process;GO:0010467//gene expression;GO:1901362//organic cyclic compound biosynthetic process;GO:0034645//cellular macromolecule biosynthetic process;GO:0016070//RNA metabolic process;GO:0006725//cellular aromatic compound metabolic process;GO:0043170//macrom…
unigene0070652	0.001	0.627867	9.29431	0.00827823	Up	--	-	-	-	-
unigene0072046	0.001	0.627333	9.29309	0.0432541	Up	--	-	-	-	-
unigene0063408	0.001	0.6267	9.29163	0.0390418	Up	--	-	-	-	-
unigene0030886	0.001	0.626533	9.29125	0.0397909	Up	LINE-1 reverse transcriptase isogeny, partial [Cajanus cajan]	-	-	-	-
unigene0044072	0.001	0.6247	9.28702	0.0488222	Up	succinate dehydrogenase iron-sulfur subunit, subunit B [Emiliania huxleyi CCMP1516]	ko01200//Carbon metabolism//Global and Overview//Metabolism;ko00190//Oxidative phosphorylation//Energy metabolism//Metabolism;ko00020//Citrate cycle (TCA cycle)//Carbohydrate metabolism//Metabolism	-	GO:0051536//iron-sulfur cluster binding;GO:0051540//metal cluster binding;GO:0016491//oxidoreductase activity;GO:0003824//catalytic activity;GO:0005488//binding	GO:0008152//metabolic process;GO:0015980//energy derivation by oxidation of organic compounds;GO:0055114//oxidation-reduction process;GO:0045333//cellular respiration;GO:0044763//single-organism cellular process;GO:0044237//cellular metabolic process;GO:0006091//generation of precursor metabolites and energy;GO:0009987//cellular process;GO:0009060//aerobic respiration;GO:0044710//single-organism …
unigene0072477	0.001	0.622767	9.28255	0.0489256	Up	B3 DNA-binding domain protein [Medicago truncatula]	-	-	-	-
unigene0044029	0.001	0.622567	9.28208	0.0223061	Up	--	-	-	-	-
unigene0043342	0.001	0.622233	9.28131	0.0298418	Up	--	-	-	-	-
unigene0034638	0.001	0.621667	9.28	0.0133431	Up	--	-	-	-	-
unigene0069302	0.001	0.6211	9.27868	0.0309184	Up	--	-	-	-	-
unigene0057530	0.001	0.621	9.27845	0.0334838	Up	--	-	-	-	-
unigene0048029	0.001	0.6205	9.27729	0.00974184	Up	--	-	-	-	-
unigene0022969	0.001	0.620067	9.27628	0.0229515	Up	--	-	-	-	-
unigene0069913	0.001	0.620033	9.2762	0.0477281	Up	--	-	-	-	-
unigene0059206	0.001	0.62	9.27612	0.0265659	Up	PREDICTED: E3 ubiquitin-protein ligase Os04g0590900 [Glycine max]	-	-	GO:0046914//transition metal ion binding;GO:0043169//cation binding;GO:0046872//metal ion binding;GO:0005488//binding;GO:0043167//ion binding	-
unigene0074097	0.001	0.6198	9.27566	0.00828796	Up	--	-	-	-	-
unigene0024973	0.001	0.6197	9.27543	0.0435253	Up	--	-	-	-	-
unigene0051644	0.001	0.6197	9.27543	0.0388187	Up	--	-	-	-	-
unigene0020988	0.001	0.619267	9.27442	0.0382555	Up	LRR receptor-like kinase [Medicago truncatula]	-	-	-	-
unigene0039080	0.001	0.618533	9.27271	0.0325901	Up	PREDICTED: 60S ribosomal protein L2, mitochondrial [Vigna angularis]	-	GO:0005622//intracellular;GO:0005840//ribosome;GO:0005737//cytoplasm;GO:0044424//intracellular part;GO:0043231//intracellular membrane-bounded organelle;GO:0044464//cell part;GO:0030529//intracellular ribonucleoprotein complex;GO:0043229//intracellular organelle;GO:0032991//macromolecular complex;GO:0043226//organelle;GO:0043227//membrane-bounded organelle;GO:0043228//non-membrane-bounded organel…	GO:0097159//organic cyclic compound binding;GO:1901363//heterocyclic compound binding;GO:0005488//binding;GO:0005198//structural molecule activity;GO:0003824//catalytic activity;GO:0003676//nucleic acid binding	GO:0010467//gene expression;GO:0043170//macromolecule metabolic process;GO:0008152//metabolic process;GO:0071704//organic substance metabolic process
unigene0070615	0.001	0.618133	9.27177	0.0484622	Up	--	-	-	-	-
unigene0019861	0.001	0.618033	9.27154	0.0338518	Up	--	-	-	-	-
unigene0065462	0.001	0.6179	9.27123	0.0255093	Up	--	-	-	-	-
unigene0005468	0.001	0.617167	9.26952	0.0116942	Up	--	-	-	-	-
unigene0021578	0.001	0.617167	9.26952	0.0228092	Up	Protein kinase; Peptidoglycan-binding LysM [Medicago truncatula]	-	-	GO:0004672//protein kinase activity;GO:0016301//kinase activity;GO:1901363//heterocyclic compound binding;GO:0001882//nucleoside binding;GO:0016773//phosphotransferase activity, alcohol group as acceptor;GO:0097159//organic cyclic compound binding;GO:0003824//catalytic activity;GO:0097367//carbohydrate derivative binding;GO:0016740//transferase activity;GO:0005488//binding;GO:0001883//purine nucl…	GO:0044260//cellular macromolecule metabolic process;GO:0044237//cellular metabolic process;GO:0019538//protein metabolic process;GO:0036211//protein modification process;GO:0044036//cell wall macromolecule metabolic process;GO:0006464//cellular protein modification process;GO:0044267//cellular protein metabolic process;GO:0044238//primary metabolic process;GO:0006793//phosphorus metabolic proces…
unigene0032808	0.001	0.616933	9.26897	0.0156129	Up	--	-	-	-	-
unigene0032613	0.001	0.616833	9.26874	0.00957612	Up	--	-	-	-	-
unigene0046518	0.001	0.616767	9.26858	0.0133187	Up	--	-	-	-	-
unigene0074445	0.001	0.616567	9.26811	0.0472659	Up	--	-	-	-	-
unigene0029403	0.001	0.616033	9.26686	0.0252259	Up	--	-	-	-	-
unigene0022446	0.001	0.615833	9.2664	0.00508155	Up	hypothetical protein PRUPE_ppa012197mg [Prunus persica]	-	-	-	-
unigene0005207	0.001	0.6156	9.26585	0.0103189	Up	--	-	-	-	-
unigene0074096	0.001	0.614733	9.26382	0.0318052	Up	--	-	-	-	-
unigene0069711	0.001	0.613867	9.26178	0.0160837	Up	peptidyl-prolyl cis-trans isomerase, FKBP-type [Chlamydomonas reinhardtii]	-	GO:0005622//intracellular;GO:0044464//cell part;GO:0005737//cytoplasm;GO:0044444//cytoplasmic part;GO:0005623//cell;GO:0044424//intracellular part	GO:0016859//cis-trans isomerase activity;GO:0016853//isomerase activity;GO:0003824//catalytic activity	GO:0044237//cellular metabolic process;GO:0019538//protein metabolic process;GO:0036211//protein modification process;GO:0044238//primary metabolic process;GO:0043170//macromolecule metabolic process;GO:0009987//cellular process;GO:0071704//organic substance metabolic process;GO:0018208//peptidyl-proline modification;GO:0018193//peptidyl-amino acid modification;GO:0006464//cellular protein modifi…
unigene0001816	0.001	0.613533	9.261	0.00352127	Up	PREDICTED: cytochrome b561 and DOMON domain-containing protein At3g07570 [Vigna radiata var. radiata] [Vigna radiata]	-	-	-	-
unigene0071240	0.001	0.6135	9.26092	0.00990676	Up	40S ribosomal protein S18 [Galdieria sulphuraria]	ko03010//Ribosome//Translation//Genetic Information Processing	-	-	-
unigene0067138	0.001	0.6132	9.26021	0.0208063	Up	--	-	-	-	-
[truncated: 6,648 more rows]

## Sheet: Table S2
Top 50 DEGs obtained from the comparison of Onobrychis viciifolia plants grown at high-altitude Tongde (TD) and low-altitude Minhe (MH).
[truncated: 77 more rows]

## Sheet: Table S3
Table S3: GO enrichment analysis of differentially expressed genes.
[truncated: 316 more rows]

[truncated: 7 more sheets: Table S4, Table S5, Table S6, Table S7, Table S8, Table S9, Table S10]
